# Supplementary material for: Virus-derived variation in diverse human genomes
Source: PLoS Genet. 2021 Apr 26;17(4):e1009324. doi: 10.1371/journal.pgen.1009324 (PMC8101998; doi:10.1371/journal.pgen.1009324)
Supplement: S1 Table — (XLSX) [file pgen.1009324.s017.xlsx]

## Sheet: SuppTable1
Supplementary Table 1 Subjects whose LCLs sequencing datasets suggest presence of SMRV, HIV-1, and HTLV-1
SMRV(+) from 1kGP
Sample ID	virus_high_depth	genome_length_SMRV	mapped_length	perc_genome_mapped	average_depth	average_depth_of_mapped_region	ratio_ave_virus_depth_to_autosome_depth	Number of virus-chromosome chimeric read
NA11840	FALSE	8785	300	3.41491	0.034149	1	0.030303	0
NA11920	TRUE	8785	8785	100	47.791	47.791	1.49347	24
NA11930	FALSE	8785	1220	13.8873	0.187592	1.35082	0.0435748	0
NA11933	TRUE	8785	8777	99.9089	12.3525	12.3638	0.386368	7
NA12286	FALSE	8785	3901	44.4052	0.595902	1.34196	0.0394695	1
NA12287	FALSE	8785	296	3.36938	0.034149	1.01351	0.0298092	0
NA12399	TRUE	8785	8785	100	93.6807	93.6807	2.34202	49
NA12400	TRUE	8785	8625	98.1787	5.78292	5.8902	0.147255	2
NA12760	FALSE	8785	5229	59.5219	0.952647	1.6005	0.0457285	0
NA12762	TRUE	8785	8776	99.8976	27.5154	27.5436	0.786961	16
NA12763	TRUE	8785	8785	100	25.5145	25.5145	0.750427	12
NA12776	TRUE	8785	8187	93.1929	3.01833	3.23879	0.0981453	1
HTLV-1(+) from 1kGP
Sample ID	virus_high_depth	genome_length_HTLV1	mapped_length	perc_genome_mapped	average_depth	average_depth_of_mapped_region	ratio_ave_virus_depth_to_autosome_depth	Number of virus-chromosome chimeric read
HG01357	TRUE	8507	8478	99.6591	17.6569	17.7173	0.553665	7
HG01918	TRUE	8507	8504	99.9647	34.755	34.7673	1.08648	16
HG02675	TRUE	8507	8410	98.8598	5.37863	5.44067	0.170021	2
HG03370	TRUE	8507	7795	91.6304	2.95404	3.22386	0.100746	0
HG03563	FALSE	8507	300	3.52651	0.035265	1	0.030303	0
HIV-1(+) from HGDP
Sample ID	virus_high_depth	genome_length_HIV-1	mapped_length	perc_genome_mapped	average_depth	average_depth_of_mapped_region	ratio_ave_virus_depth_to_autosome_depth	Number of virus-chromosome chimeric read
HGDP00949	FALSE	9181	302	3.2894	0.032894	1	0.0333333	NA
HGDP00724	FALSE	9181	151	1.6447	0.016447	1	0.0333333	NA
HGDP00930	TRUE	9181	784	8.53937	0.296046	3.46684	0.050244	NA
HGDP01033	FALSE	9181	604	6.5788	0.115129	1.75	0.0253623	NA
HGDP00959	FALSE	9181	302	3.2894	0.032894	1	0.0344828	NA
HGDP00070	FALSE	9181	151	1.6447	0.016447	1	0.0294118	NA
HGDP01029	FALSE	9181	603	6.56791	0.065679	1	0.0144928	NA
HGDP01356	FALSE	9181	151	1.6447	0.016447	1	0.030303	NA
SMRV(+) from HGDP
Sample ID	virus_high_depth	genome_length_SMRV	mapped_length	perc_genome_mapped	average_depth	average_depth_of_mapped_region	ratio_ave_virus_depth_to_autosome_depth	Number of virus-chromosome chimeric read
HGDP00972	FALSE	8785	898	10.222	0.10313	1.00891	0.0336303	0
HGDP01292	FALSE	8785	290	3.30108	0.034377	1.04138	0.0325431	0
HGDP01196	FALSE	8785	301	3.4263	0.034263	1	0.030303	0
HGDP01332	FALSE	8785	302	3.43768	0.206261	6	0.1875	0
HGDP01340	TRUE	8785	8785	100	40.1283	40.1283	1.29446	21
HGDP01296	FALSE	8785	604	6.87536	0.068754	1	0.03125	0
HGDP00561	FALSE	8785	599	6.81844	0.068184	1	0.0344828	0
HGDP01316	FALSE	8785	789	8.98122	0.10313	1.14829	0.0287072	0
HGDP01326	FALSE	8785	1754	19.9659	0.343768	1.72178	0.0521751	0
HGDP00973	FALSE	8785	1937	22.0489	0.291406	1.32163	0.0377609	0
HGDP01024	FALSE	8785	302	3.43768	0.034377	1	0.0333333	0
HGDP01334	TRUE	8785	8785	100	107.21	107.21	3.06314	55
HGDP00930	FALSE	8785	1810	20.6033	0.240637	1.16796	0.0169269	0
HGDP01073	FALSE	8785	907	10.3244	0.120319	1.16538	0.0284239	0
HGDP01101	FALSE	8785	1512	17.2112	0.206261	1.19841	0.0332892	0
HGDP01294	FALSE	8785	604	6.87536	0.068754	1	0.0294118	0
HGDP01318	FALSE	8785	5043	57.4047	1.13375	1.97501	0.0598489	0
HGDP01290	FALSE	8785	302	3.43768	0.034377	1	0.0322581	0
HGDP00782	FALSE	8785	1510	17.1884	0.171884	1	0.03125	0
HGDP00781	FALSE	8785	798	9.08366	0.10313	1.13534	0.0324382	0
HGDP01351	FALSE	8785	302	3.43768	0.034377	1	0.03125	0
HGDP01341	FALSE	8785	892	10.1537	0.101537	1	0.03125	0
HGDP01197	FALSE	8785	242	2.7547	0.034377	1.24793	0.0402559	0
HGDP01081	FALSE	8785	296	3.36938	0.033694	1	0.0151515	0
HGDP00817	FALSE	8785	1609	18.3153	0.189072	1.03232	0.0303623	0
HGDP01353	FALSE	8785	1887	21.4798	0.240637	1.1203	0.0302783	0
HGDP00582	FALSE	8785	2164	24.6329	0.257484	1.04529	0.0298653	0
HGDP00777	FALSE	8785	419	4.76949	0.068754	1.44153	0.0465009	0
HGDP01346	TRUE	8785	8785	100	166.697	166.697	4.76277	78
HGDP01321	TRUE	8785	8723	99.2943	12.7259	12.8163	0.376951	8
HGDP01367	FALSE	8785	302	3.43768	0.034377	1	0.0333333	0
HGDP00807	FALSE	8785	2686	30.5748	0.360729	1.17982	0.0184347	0
HGDP01342	FALSE	8785	299	3.40353	0.034035	1	0.0294118	0
HGDP01102	FALSE	8785	2638	30.0285	0.395333	1.31653	0.0398948	0
HGDP01319	FALSE	8785	3542	40.3187	0.58395	1.44833	0.0402315	0
HGDP00822	FALSE	8785	302	3.43768	0.034377	1	0.0163934	0
HGDP01368	FALSE	8785	301	3.4263	0.034263	1	0.0263158	0
HGDP00815	FALSE	8785	900	10.2447	0.10313	1.00667	0.0296078	0
HGDP01347	FALSE	8785	302	3.43768	0.034377	1	0.0333333	0
HGDP01311	FALSE	8785	302	3.43768	0.034377	1	0.0333333	0
HGDP01041	FALSE	8785	302	3.43768	0.034377	1	0.030303	0
HGDP01182	FALSE	8785	604	6.87536	0.068754	1	0.0285714	0
HGDP00971	FALSE	8785	302	3.43768	0.034377	1	0.0322581	0
HGDP00183	FALSE	8785	2309	26.2834	0.412521	1.56951	0.0424192	0
HGDP01331	FALSE	8785	1613	18.3608	0.206261	1.12337	0.0362378	0
HGDP01033	FALSE	8785	1163	13.2385	0.137507	1.03869	0.0150535	0
HGDP01329	TRUE	8785	8774	99.8748	27.3793	27.4136	0.559461	9
HGDP01187	FALSE	8785	859	9.77803	0.136027	1.39115	0.0434735	0
HGDP00818	FALSE	8785	302	3.43768	0.034377	1	0.0322581	0
HGDP01293	FALSE	8785	288	3.27832	0.032783	1	0.03125	0
HGDP01100	FALSE	8785	288	3.27832	0.032783	1	0.0294118	0
HGDP01023	FALSE	8785	604	6.87536	0.068754	1	0.030303	0
HGDP01317	TRUE	8785	8784	99.9886	34.3812	34.3851	1.1092	8
HGDP01065	FALSE	8785	604	6.87536	0.068754	1	0.0277778	0
HGDP00820	FALSE	8785	302	3.43768	0.034377	1	0.0333333	0
HGDP01180	FALSE	8785	906	10.313	0.10313	1	0.03125	0
HGDP00814	FALSE	8785	302	3.43768	0.034377	1	0.030303	0
HGDP01352	FALSE	8785	302	3.43768	0.034377	1	0.0294118	0
HGDP01375	FALSE	8785	602	6.85259	0.068526	1	0.027027	0
HGDP01348	FALSE	8785	302	3.43768	0.034377	1	0.0294118	0
HGDP01288	FALSE	8785	302	3.43768	0.034377	1	0.0285714	0
HGDP00776	FALSE	8785	302	3.43768	0.034377	1	0.03125	0
HGDP01184	FALSE	8785	299	3.40353	0.034035	1	0.037037	0
HGDP01186	FALSE	8785	1771	20.1594	0.206261	1.02315	0.034105	0
HGDP01195	FALSE	8785	604	6.87536	0.068754	1	0.0322581	0
HGDP00974	FALSE	8785	604	6.87536	0.068754	1	0.0294118	0
HGDP00670	FALSE	8785	604	6.87536	0.068754	1	0.0217391	0
HGDP00572	FALSE	8785	512	5.82812	0.068754	1.17969	0.0337054	0
HGDP01295	FALSE	8785	554	6.3062	0.068754	1.09025	0.0320663	0
HGDP01156	TRUE	8785	8782	99.9659	165.491	165.547	4.72992	87
HGDP00460	FALSE	8785	302	3.43768	0.034377	1	0.027027	0
HGDP00779	FALSE	8785	302	3.43768	0.034377	1	0.03125	0
HGDP01336	TRUE	8785	8785	100	97.552	97.552	2.7872	46
HGDP01349	TRUE	8785	7712	87.786	3.67638	4.18789	0.123173	1
HGDP00797	FALSE	8785	604	6.87536	0.068754	1	0.03125	0
HGDP01337	TRUE	8785	8782	99.9659	19.3715	19.3782	0.605567	8
HGDP01287	FALSE	8785	2021	23.0051	0.2749	1.19495	0.0362107	0
HGDP01327	TRUE	8785	8785	100	33.0056	33.0056	1.00017	13
HGDP00470	FALSE	8785	302	3.43768	0.034377	1	0.0344828	0
HGDP01356	FALSE	8785	754	8.58281	0.085828	1	0.030303	0
