# Supplementary material for: Virus-derived variation in diverse human genomes
Source: PLoS Genet. 2021 Apr 26;17(4):e1009324. doi: 10.1371/journal.pgen.1009324 (PMC8101998; doi:10.1371/journal.pgen.1009324)
Supplement: S2 Table — (XLSX) [file pgen.1009324.s018.xlsx]

## Sheet: Supp Table2
Supplementary Table 2. Virus-chromosome chimeric reads
#SMRV chimeric read summary
#ID	Read_name	Ref_chr	Ref_start(0-based)	Ref_end(1-based)	Ref_strand	Virus_chr	Virus_start(0-based)	Virus_end(1-based)	Virus_strand	Read(Reference_genome=upper_case;virus_genome=lower_case)
NA12400	A00297:35:HFKWWDSXX:2:1119:26196:18145	chr14	68370314	68370421	-	NC_001514.1	8329	8370	-	CAACTTACAGGCCTTACTAGGTTGTTGTGAATATAAAACTACGTACACAAAGGAACTTTAAAATTATTAGGTGCCATAAATAGATGTTATTGTTGTTGCTATCATTATTtgttgggaacccaggctaagctgatgctattggaacaaaag
NA12400	A00404:40:HFGYNDSXX:1:2257:26494:23359	chr1	113767065	113767176	-	NC_001514.1	8329	8366	-	GATTTGTTTTCATGCTGAGGATTTTACTGATGTTGTACAAAGACTTCAGTTAGATCTTCATGAACCTCCAGTTTCCCAGGTAATAACTTATGTTTTATCACCATTTGCGATATtgttgggaacccaggctaagctgatgctattggaaca
NA11920	A00404:46:HFKGLDSXX:2:2142:8106:28338	chr14	22509384	22509421	+	NC_001514.1	0	113	-	ACTCTGCTTGCTGTCCAGCCAAGTACGTAAGTAGTGGtgttgggaacccaggctaagctgatgctattggaacaaaaggttgcatcagccctccccgccaaaagcatgccccgggcgtggtggcgggccaccaatggaggacctgatcac
NA11920	A00404:47:HFKV5DSXX:2:2658:7600:22294	chr6	106146539	106146612	-	NC_001514.1	0	75	-	TCTCTATGTATCCAGGGCAAGTTAGACAAACAGTTCCAACAGGTTTGGATCTCAGCCGTGTGCAGAACCCTATAGtgttgggaacccaggctaagctgatgctattggaacaaaaggttgcatcagccctccccgccaaaagcatgcccc
NA11920	A00132:55:HCKWTDSXX:3:1418:3260:4351	chr2	216038931	216039020	+	NC_001514.1	11	62	-	TTACAATTAAATAATAAAATCTTCTGGGAGTTCATGATCCCTAGAATTATCATTGATATAAAATTATTCCATTTTTCAAATACTTTTCTGTTTTGAACAcaggctaagctgatgctattggaacaaaagtatgaaacagccctccccgcc
NA11920	A00404:47:HFKV5DSXX:4:1112:13114:20008	chr6	60339502	60339531	-	NC_001514.1	139	256	+	AAAGCATGCCCCGGGCGTGGTGGCGGGCCTCCTatggaggacctgatcacgggcaagacatgcctcagggccaccaatggaggacctgatcacgcacagaacctgcatggctgcaccaatggggtagctgatcatgagctaaacactcgt
NA11920	A00132:55:HCKWTDSXX:4:1178:31973:5134	chr19	13098958	13098981	+	NC_001514.1	330	457	+	aaataaactttgcagcttgatcagaacttttgtcttgctgccattcttcgcgcctcttgtcccatccctttctcatccacgacaggcttgctcgggttcctgtttgttgctctgcgggacagagcaaAAAGCGAAGCCTCCCCAGCCCCT
NA11920	A00132:55:HCKWTDSXX:1:2366:17372:6464	chr3	159910354	159910399	+	NC_001514.1	351	456	+	cagaacttttgtcttgctgccattcttcgcgcctcttgtcccatccctttctcatccccgacaggcttgctcgggttcctgtttgttgctctgcgggacagagcaCTCCACACTAGAGGAGAAGACAGATAATAAAGAGTTGGAATTTGA
NA11920	A00404:47:HFKV5DSXX:4:1140:29496:9455	chr8	102580993	102581049	-	NC_001514.1	365	457	+	tgctgccattcttcgcgcctcttgtcccatccctttctcatccacgacaggcttgctcgggttcctgtttgttgctctgcgggacagagcaaAAAATGGCAAACTTGTATTATCTCTCAGTTCCTGTGTGCTATGAACTGAATTGTGCCC
NA11920	A00404:47:HFKV5DSXX:1:2631:2871:36808	chr2	74557865	74557930	+	NC_001514.1	375	460	+	cttcgcgcctcttgtcccatccctttctcatccacgacaggcttgctcgggttcctgtttgttgctctgcgggacagagcaagtgTAATCTGAAGCACAGGGTGTTTTTTTAAAAGTTTTTATTATTTATGTAGAGATGGCGGGGGGGTC
NA11920	A00404:47:HFKV5DSXX:3:1672:7880:34616	chr9	128603802	128603884	-	NC_001514.1	390	456	+	cccatccctttctcatccacgacaggcttgctcgggttcctgtttgttgctctgcgggacagagcaGAAGCCGCTCACTGCATTACTGAGACTGTGCTCCTTCCAGCTCCCTGCCCTACTGGAAATCAGAGGGAAGGCTTGCTCCACTGT
NA11920	A00132:55:HCKWTDSXX:1:2128:13331:15687	chr6	11793947	11794043	+	NC_001514.1	402	456	+	tcatccacgacaggcttgctcgggttcctgtttgttgctctgcgggacagagcaGGTCCTGGCCTGACTTTTGTACACGATGATTCTGATGACAGTTTAATTTTCTGGGCCTTTGTGATGCTAGATTCATCTGTTTGGTTTATCTAGTAC
NA11920	A00132:55:HCKWTDSXX:3:1622:16550:23015	chr12	11567545	11567655	+	NC_001514.1	416	456	+	cttgctcgggttcctgtttgttgctctgcgggacagagcaTAGACCTCCTGTTCCATCCATGTTGCTGCAAAAGACATGAGTTCTTTTTATTTTTTTTATTTTATTTTTTTTTTGAGACGGTGTCTCACTCTGTTGCCCAGGCTAGAGTG
NA11920	A00132:55:HCKWTDSXX:3:2456:20229:11256	chr5	148385661	148385677	-	NC_001514.1	6596	6726	-	gcccaggcccgtgcccaagcgagtgcacaaacaacattaaatcccagatgcactccacctgctattcaagtttctcacagtgtactcaaggcaaaaatacttattttaatgccattctacaaagaacaaaTAACACCACATAAACCAAAC
NA11920	A00404:47:HFKV5DSXX:4:1257:13584:2566	chr14	22524424	22524481	+	NC_001514.1	8326	8419	-	TGGGTAGGTTTTTCAGCAATTTCACCTAGGAAGTGCAATGTCAAGAACTAAATTCTAagatgttgggaacccaggctaagctgatgctattggaacaaaaggttgcatcagccctccccgccaaaagcatgccccgggcgtggtggcggg
NA11920	A00404:46:HFKGLDSXX:1:1127:1958:36354	chr17	59369091	59369201	-	NC_001514.1	8327	8365	-	CTGCAACTGAATTCTCTCTTTAAATTTAGAGAAAAACTCATCAACAGGGAGTTGCAATTGCCCGCTTTCAATGATTTGGGGAGCCTTACTCAAGAAGCCAGGAGTGTCAGATgatgttgggaacccaggctaagctgatgctattggaac
NA11920	A00132:55:HCKWTDSXX:2:2249:8278:28009	chr9	37374033	37374157	+	NC_001514.1	8328	8354	-	AACTTTAGAGGAGTTAAGAACAGGCTTTGGAATATGAAGCTTTAATGAATATTGGAAGACAGTAATTAAACAGCCACTGTGCCCTGTCTCATGCTTTACAAAAGGCAAGGAACAGAGAGATCAAatgttgggaacccaggctaagctgat
NA11920	A00404:46:HFKGLDSXX:1:2673:21522:32283	chr1	161084061	161084167	-	NC_001514.1	8328	8370	-	AAGAAGATAGCCTCACATGCGTTTGAACCAGCACTAAGATTGGCCAGGCCCTCAGCCACAGCTCCCCATACACAAAAAACTCATACTTACTCCCTTCCTCCTTCTCACatgttgggaacccaggctaagctgatgctattggaacaaaag
NA11920	A00132:55:HCKWTDSXX:2:1240:31295:23719	chr6	16469258	16469282	+	NC_001514.1	8329	8455	-	ATCAGGAGAAGCAAAAATATAAATtgttgggaacccaggctaagctgatgctattggaacaaaaggttgcatcagccctccccgccaaaagcatgccccgggcgtggtggcgggccaccaatggaggacctgatcacgggcaagacatgc
NA11920	A00132:55:HCKWTDSXX:3:1368:6506:2550	chr12	12719104	12719181	-	NC_001514.1	8329	8400	-	CAAGTAGCTGCTCTGGTCAACAGTTTGAAGAGAAAGTATCTCTGGGCATAGAAACTCTGAGGAATTACCGTATCCCCAGtgttgggaacccaggctaagctgatgctattggaacaaaaggttgcatcagccctccccgccaaaagcatg
NA11920	A00404:46:HFKGLDSXX:3:2347:13114:27837	chr12	30267508	30267584	+	NC_001514.1	8329	8403	-	ATTTATAACAAAGGGATAAATACTTCTGGTGATGGATACTCTATTTACCCTGATGTGATTATTACACATTGGATGCtgttgggaacccaggctaagctgatgctattggaacaaaaggttgcatcagccctccccgccaaaagcatgccc
NA11920	A00404:47:HFKV5DSXX:2:1674:14940:32221	chr11	121376760	121376873	+	NC_001514.1	8329	8366	-	CTGTGGTCTCAATTCACTGCTCCATCCAGATTGGTCTCTGGGTGGTATACATGTGGAGACAGCATTTAAAGGCTTTCAAAACTGTACTGACATTGGAAGCACACATAGAGAAGtgttgggaacccaggctaagctgatgctattggaaca
NA11920	A00404:47:HFKV5DSXX:4:1446:8097:18333	chr3	127739196	127739283	+	NC_001514.1	8329	8392	-	GATCAAATCCGGATCCACCACAGGGAGGCCTCTTGTGGGGGGTTCAACTTCTTTGAGGCTCAGTCACCTCCTTTGCAAATTGAGGGTtgttgggaacccaggctaagctgatgctattggaacaaaaggttgcatcagccctccccgcca
NA11920	A00404:46:HFKGLDSXX:4:2435:22742:12320	chr9	37399491	37399556	+	NC_001514.1	8700	8785	+	cattcttcgcgcctcttgtcccatccctttctcatccacgacaggcttgctcgggttcctgtttgttgctctgcgggacagagcaTAAATATGTTAACTATGTAAAACTATTTAGTAGTCAAAGAAGCACAAATTAAAACTACCATGTAA
NA11920	A00404:47:HFKV5DSXX:1:1617:2437:14043	chr14	68264551	68264660	+	NC_001514.1	8744	8785	+	gcttgctcgggttcctgtttgttgctctgcgggacagagcaGTACAGGAGGCATCTCCTAGGGTATTTAGTTTTTTAGAGGCTAGGAAAGGTAGTAAAGGTAAAGTAGATACAAATTTGTTACTATGACTTTTATGGAGCCTTGAGATAG
NA11920	A00404:46:HFKGLDSXX:3:1165:8196:1783	chr11	107705888	107705996	-	NC_001514.1	8745	8785	+	cttgctcgggttcctgtttgttgctctgcgggacagagcaCAACTGCTAATGATTTAGTAGGCAGCATATGTACTCACAGACTTGTGGCTCTAGGGCCCTCAGTAGACGGTTAGCCGTCTTTCCCCTATTTGCAGAAAACCTACTGTTTG
NA12286	A00217:77:HFJWFDSXX:1:2530:11641:35775	chr19	7706764	7706813	-	NC_001514.1	0	99	-	CAGAGGAGGGGTTTCAGGGAGACCCTAAAGGAGGCTGTCATGAAGGTCTGGtgttgggaacccaggctaagctgatgctattggaacaaaaggttgcatcagccctccccgccaaaagcatgccccgggcgtggtggcgggccaccaatg
NA12763	A00217:76:HFLT3DSXX:1:1377:8883:28870	chr6	37556213	37556280	+	NC_001514.1	0	83	-	TCAGCACTCTCAAATGAGTATGGGACCCTGGAAAGTCCTGGAAGTCTCCTTCTTCTCGAGAACTTTTtgttgggaacccaggctaagctgatgctattggaacaaaaggttgcatcagccctccccgccaaaagcatgccccgggcgtgg
NA12763	A00217:76:HFLT3DSXX:2:1154:2148:10535	chr1	160426268	160426323	-	NC_001514.1	0	93	-	TGTCTAAGACCACAGGGGCTGGGTCAGGGTCTGCAAGCCACTATGTCTGTACAGGAGtgttgggaacccaggctaagctgatgctattggaacaaaaggttgcatcagccctccccgccaaaagcatgccccgggcgtggtggcgggcca
NA12763	A00217:77:HFJWFDSXX:1:2422:3034:17581	chr3	127763215	127763240	-	NC_001514.1	0	123	-	TTCTTTCTGGCACACCTGTCCCCTGGCtgttgggaacccaggctaagctgatgctattggaacaaaaggttgcatcagccctccccgccaaaagcatgccccgggcgtggtggcgggccaccaatggaggacctgatcacgggcaagaca
NA12763	A00217:77:HFJWFDSXX:1:2307:25012:29810	chrX	12953424	12953470	-	NC_001514.1	346	448	+	ttgatcagaacttttgtcttgctgccattcttcgcgcctcttgtcccatccctttctcatccacgacaggcttgctcgggttcctgtttgttgctctgcgggTCATAAGGCTTGACCCAACCTCGTGACTGTGGTGTCAGTGGATGGTAC
NA12763	A00217:77:HFJWFDSXX:2:2312:11559:12962	chr16	10815910	10815988	+	NC_001514.1	385	457	+	cttgtcccatccctttctcatccacgacaggcttgctcgggttcctgtttgttgctctgcgggacagagcaaATAATAGCCTCCGAAAATATCCAGGTCCTGGATGGGTGCAGTGGCTCATGCCTGTAATCCCAAGGCTTTAAGAGGCTG
NA12763	A00217:76:HFLT3DSXX:4:1678:8838:4116	chr6	156562862	156562950	-	NC_001514.1	396	456	+	cctttctcatccacgacaggcttgctcgggttcctgtttgttgctctgcgggacagagcaCATCTGAATCCACTGGGAGGTTAAAAAACAAAGCCACAGGGGCCTGGACCCCAACCCTTGGAGCTTTGGATGTAATTGATATGGGTGGGG
NA12763	A00217:76:HFLT3DSXX:4:2542:19922:6965	chr10	90980754	90980880	-	NC_001514.1	8328	8350	-	TGTGAAGAATTCTTCCCCATTGCACAAAATTCACTCACCCCTGGTTCTTCTCTGCTTAGCAGTATCAAACGTTCTCCAAGCTCAGACTTACTTGTTCCCATCTTGGCATGTGAGCCACATATACCTATatgttgggaacccaggctaagc
NA12763	A00217:76:HFLT3DSXX:1:2478:19831:31391	chr13	33112849	33112948	-	NC_001514.1	8329	8378	-	GCATCCACTTTTCCTCAGATGTCTCCAAAGAGCAGCGGCTGCAGGCCGTGCAGGCTGCCATCCTGCTACTGGCCGATGAGAACAGGGAGGTCCTGCAGACGtgttgggaacccaggctaagctgatgctattggaacaaaaggttgcatc
NA12763	A00217:77:HFJWFDSXX:1:1673:32633:3208	chr16	48616715	48616810	+	NC_001514.1	8329	8384	-	TAGCCTCAAGCAACCCTTCTGCTTTGGCCTCCCACAGTTCTGGGATTGTAGGAGTGAGCTGCTGCCCCTGGTGTTCCCAGGTTAAGCAGTGAATGtgttgggaacccaggctaagctgatgctattggaacaaaaggttgcatcagccct
NA12763	A00296:43:HCLHLDSXX:4:1574:9109:18552	chr20	14613125	14613189	-	NC_001514.1	8329	8413	-	TGTCAGAAGTGCGACTTGAACATAAACTCCTGATTCTTATTTAATACAATTTCCACTATACCCCTGtgttgggaacccaggctaagctgatgctattggaacaaaaggttgcatcagccctccccgccaaaagcatgccccgggcgtggt
NA12763	A00217:76:HFLT3DSXX:4:2533:3233:10880	chr9	129897274	129897364	-	NC_001514.1	8727	8785	+	tttctcatccacgacaggcttgctcgggttcctgtttgttgctctgcgggacagagcaGTACCCTGTTGCCCTGTTAACAGCTCCCTAAACTCTTTGCCTTGCAGAAAACTGGGGGGTGGTGGGCAGCCTTTGAAATGATCCTAGCAGAA
NA12763	A00217:77:HFJWFDSXX:2:1101:10077:5948	chr3	113833511	113833632	+	NC_001514.1	8756	8785	+	tcctgtttgttgctctgcgggacagagcaCCTACCCTTGGAAGAGTTCTGAGATAAAATAAGGCAAACAAGTCCTTGAGCCTTCAGGGAGCCACCAAACAGGTCAAAGCAAACAGATAACAATTCTTTGAGAATAAGGTCTGTACTGCTA
NA12776	A00404:40:HFGYNDSXX:4:1103:15203:17895	chr10	32961892	32962018	+	NC_001514.1	8329	8353	-	TGGCATGTATCAGTGTATCCACCAGGCGGTACTGAGGCTTCATTTCTTTGCTTATTTGAAAATAAGGTGGAAAATGGCACAACAGCCTGACCTGATTTGCAATGTGTCCCTTAGAGCTTAGGCTAGtgttgggaacccaggctaagctga
NA12399	A00217:60:HCVVJDSXX:1:1532:32344:5776	chrX	22059494	22059566	-	NC_001514.1	0	76	-	TTATAAGTACATAAAATAAGAAACATAGGCTTACAAAGAAAAACAGGTATTTCAAAACACAGCACAACTTTTTTtgttgggaacccaggctaagctgatgctattggaacaaaaggttgcatcagccctccccgccaaaagcatgccccg
NA12399	A00217:60:HCVVJDSXX:2:2148:1570:8594	chr9	6673501	6673615	-	NC_001514.1	0	34	-	ACTGTCACCTGCATCCCCTTTGTGAGCTTTGGGATTGAGGTCTATCTAGTTTCAGCCTCTGAGGCCAAACCACAGTGCCTCTTCTACCCTAATTAGATAAAACTGTGTTTCCTGTTtgttgggaacccaggctaagctgatgctattgga
NA12399	A00217:60:HCVVJDSXX:4:2646:9860:3662	chr16	68467757	68467880	+	NC_001514.1	0	27	-	AGGTAGGTCTTGTAGGTGATTCCCACATTACTCCACAGGAGACCAGGCCTTTCCCTGCTCCAAGACTCAGCCAACTTGGGGGACACAGAACTGTGGCCTGTAAAGGCTGGATGCCCACAGGGCtgttgggaacccaggctaagctgatgc
NA12399	A00297:38:HCLGCDSXX:2:1156:19144:18333	chr21	25494069	25494141	-	NC_001514.1	0	76	-	GAGAATAGTACTCAACAGATTTTCAATTTTTTCTTCCCTCCCTCCCACATCATGTAATTCCTGGTGTCTATTGTtgttgggaacccaggctaagctgatgctattggaacaaaaggttgcatcagccctccccgccaaaagcatgccccg
NA12399	A00297:38:HCLGCDSXX:3:1675:21576:22075	chr3	120053366	120053442	-	NC_001514.1	0	72	-	TGTTCTTTGAATGAAATTACTGATTTTAATCATTAGATTGTAAGGAAGGTCTGGGGATTACATCTGTAAAGTGTACTCtgttgggaacccaggctaagctgatgctattggaacaaaaggttgcatcagccctccccgccaaaagcatgc
NA12399	A00297:54:HFJW5DSXX:2:1141:19479:36198	chr3	35162076	35162147	-	NC_001514.1	0	77	-	AACTGAGGCAAAATATTAGCAAAGGGTGGCATAGAATTTGGATGTGGGAAACCCAAATCAAATATATATATATtgttgggaacccaggctaagctgatgctattggaacaaaaggttgcatcagccctccccgccaaaagcatgccccgg
NA12399	A00297:54:HFJW5DSXX:2:2577:16297:1689	chr3	171250372	171250402	+	NC_001514.1	0	120	-	TTCCAAGATGTAACCTAAGCCCTAGTCCCCtgttgggaacccaggctaagctgatgctattggaacaaaaggttgcatcagccctccccgccaaaagcatgccccgggcgtggtggcgggccaccaatggaggacctgatcacgggcaag
NA12399	A00297:54:HFJW5DSXX:2:2642:4273:16344	chr22	33561836	33561932	-	NC_001514.1	0	52	-	GCTGTGAAAGCCCCTTGTTCCTAAATTCATTACCGGGAGAATTACAAAGAAGCCTTTTTCAGGAGTTAGACCCATCCTCAGCCTCTACCAGAAGAAGCtgttgggaacccaggctaagctgatgctattggaacaaaaggttgcatcagc
NA12399	A00404:52:HG25YDSXX:1:1664:15221:5494	chr10	50447146	50447237	+	NC_001514.1	0	59	-	TTTAAAGGTTACTTTTAACAATTCAAGGGAGAGAGACTCAAAAAGAAAATAAACTATAAAACACAAATCCAAATTTTCTAATGTCTTATTCtgttgggaacccaggctaagctgatgctattggaacaaaaggttgcatcagccctcccc
NA12399	A00297:54:HFJW5DSXX:2:2523:1904:1031	chr8	127213058	127213081	-	NC_001514.1	331	456	+	aataaactttgcagcttgatcagaacttttgtcttgctgccattcttcgcgcctcttgtcccatccctttctcatccacgacaggcttgctcgggttcctgtttgttgctctgcgggacagagcaTCCAAGTAATAGAAAGATCAATATG
NA12399	A00297:38:HCLGCDSXX:3:1560:29089:23469	chr8	78583077	78583100	-	NC_001514.1	352	479	+	agaacttttgtcttgctgccattcttcgcgcctcttgtcccatccctttctcatccacgacaggcttgctcgggttcctgtttgttgctctgcgggacagagcaagtggcgcccaacgtggggctAGTGCCCCTGGGTCTTCTGATGTCT
NA12399	A00297:38:HCLGCDSXX:3:1629:31024:13228	chr16	57416149	57416198	-	NC_001514.1	358	457	+	tttgtcttgctgccattcttcgcgcctcttgtcccatccctttctcatccacgacaggcttgctcgggttcctgtttgttgctctgcgggacagagcaaCGTGCCCTTCTCAGCCTCAGTTTCCCTTTCCGACCTGCACAGGGCAGGACC
NA12399	A00404:52:HG25YDSXX:2:1441:14859:35744	chr12	92134126	92134179	-	NC_001514.1	362	457	+	tcttgctgccattcttcgcgcctcttgtcccatccctttctcatccacgacaggcttgctcgggttcctgtttgttgctctgcgggacagagcaaTTAAGCACAGGACAAGTCAATGTGACATTTAACTCTGTGCATATTGAGGACAATT
NA12399	A00404:52:HG25YDSXX:1:2267:6244:33223	chr5	89348971	89349038	+	NC_001514.1	373	456	+	ttcttcgcgcctcttgtcccatccctttctcatccacgacaggcttgctcgggttcctgtttgttgctctgcgggacagagcaTTACCCCAGGTCTCTGTAGTTTCTGAGAACCTTATGTAGATTTATTGTACTTAAATCTTATAAAACA
NA12399	A00404:52:HG25YDSXX:2:1259:24180:20823	chr18	23233255	23233323	+	NC_001514.1	374	456	+	tcttcgcgcctcttgtcccatccctttctcatccacgacaggcttgctcgggttcctgtttgttgctctgcgggacagagcaCAATTCTGATATGTGGCAAATTTTAAAAATTACCGTAGGGGAAGGGTGTGGTCCTTTGAGGTGTGAGC
NA12399	A00217:60:HCVVJDSXX:2:1551:10239:28181	chr12	11561444	11561517	+	NC_001514.1	380	457	+	cgcctcttgtcccatccctttctcatccacgacaggcttgctcgggttcctgtttgttgctctgcgggacagagcaaACTGTTATGCTAGAAATTGAAAATATCCTAATAATAGACCTTAAAAGTCTACTAAGAAAGGCTTACCAAGAAA
NA12399	A00404:52:HG25YDSXX:3:2144:22110:20525	chr3	179964796	179964877	-	NC_001514.1	392	459	+	catccctttctcatccacgacaggcttgctcgggttcctgtttgttgctctgcgggacagagcaagtTCTTGTATATAAATGCCTAGCAAAGTACGTAGCGTGCGGTAAGTGCTTTATAAATGGCAGGTACTGAGGTGAAAGCATGGTGG
NA12399	A00217:60:HCVVJDSXX:1:2257:32470:24095	chr1	111190712	111190805	-	NC_001514.1	401	456	+	ctcatccacgacaggcttgctcgggttcctgtttgttgctctgcgggacagagcaGATAATTACAGTGCATGCTCTATTTTTTGGCATACTTTCCACTCTCTCCTTGTATTTGGAAGAAGGGACAATGGAGGGATCATTCTCTCTATCAA
NA12399	A00297:38:HCLGCDSXX:4:2128:12364:31641	chr2	132968804	132968920	-	NC_001514.1	425	457	+	gttcctgtttgttgctctgcgggacagagcaaCTCTCTCTGGTGCTCCCTCTTCTTTTTAGTTCTTCAGACAACCTCATTTTTTTCTATCTTGAAAAAGGTTTCCACTTGCCTCCACAATGCCCTTCAGCTACAGTTCTTTAGATTTCCT
NA12399	A00297:54:HFJW5DSXX:2:2443:16667:34522	chr5	414795	414916	+	NC_001514.1	429	458	+	ctgtttgttgctctgcgggacagagcaagGGTTCAGTCTGGAGACAGAAACTGTGCAGAAATTTGAACAGTTTTATAGAAAGACTTATGACGGGTTTAGTGTAAGGCAGTGTTAACCAGTAGCACCGGCTCAGCAACGAAGGACTAAAGG
NA12399	A00404:52:HG25YDSXX:4:1169:10637:1846	chr8	68673791	68673811	-	NC_001514.1	3668	3793	+	gctgacaaaatttcctggaaaattacagaccctgtgtgggttgatcagtggccacttacatatgagaaaaccctcgctgccattgcgttagtacaggaacagctcgcagcaggacatattgagccATGTTATCCACTGTCTTGCTACCAT
NA12399	A00297:38:HCLGCDSXX:3:1530:14380:36072	chr4	26082128	26082168	-	NC_001514.1	3690	3798	-	TGCTAATGCAGAGAGCTTTAATTAGTGTCTGGCTAATTCATCttacagaccctgtgtgggttgatcagtggccacttacatatgagaaaaccctcgctgccattgcgttagtacaggaacagctcgcagcaggacatattgagcccacaa
NA12399	A00297:38:HCLGCDSXX:2:1237:25762:12070	chr6	26594878	26594942	+	NC_001514.1	4120	4203	+	aaaatttgttgctgccgccattgccccagtaagatcccagtggccagaggcctatatcctccattatatggatgacatccttcGATAGCTCAGCTGGTAGAGCGGAGGACTGTAGGGGTTTGAATGTGGTCATCCTTAGGTCGCTGGAAC
NA12399	A00297:51:HFM5LDSXX:1:1650:7301:16235	chr11	121371062	121371163	+	NC_001514.1	4427	4476	+	cagtggcttcgaccctatttaaaattgcccaccagtgcccttgttccccACGTGGCCCCTCCTCCAACACGTGGAGATTACAATTCAACATGAGATTTGGGTTGGGACACACAGTCAAACCGTATTAGGCCTCTATATACCATATAACAT
NA12399	A00297:38:HCLGCDSXX:1:2668:3468:2707	chr6	137905438	137905476	+	NC_001514.1	8328	8440	-	CATCCAGATGGTGAGCCCATATAAAACCCTGACCTTCAatgttgggaacccaggctaagctgatgctattggaacaaaaggttgcatcagccctccccgccaaaagcatgccccgggcgtggtggcgggccaccaatggaggacctgatc
NA12399	A00404:52:HG25YDSXX:4:1408:28230:17910	chr18	62423932	62424040	+	NC_001514.1	8328	8367	-	TATTTCAGATTGACCTTCCATTTCAATGGAAATGCACAGATAGTAGCAAGCAGGTCATGGTTATTTCCTGTATGCCCACTACAAATAAAAGGCAGTGAGTTCATGACACATatgttgggaacccaggctaagctgatgctattggaacaa
NA12399	A00217:60:HCVVJDSXX:2:1254:22245:26271	chr4	37765048	37765121	+	NC_001514.1	8329	8406	-	TGCCATTTCTTATGGATAATGAGCTCATTTTGCCAGATCCATTTACAGCTAATAACAATCAGCAGTTACAATTtgttgggaacccaggctaagctgatgctattggaacaaaaggttgcatcagccctccccgccaaaagcatgccccgg
NA12399	A00217:60:HCVVJDSXX:2:1377:27263:33238	chr3	179980303	179980391	+	NC_001514.1	8329	8391	-	AGGGTTATTATTATTATTATTTAGATTTTATATGGATCTACACACAGTCATGACATCTTAGAATAAATCTTTCCTGTTCCTGAGAGTGtgttgggaacccaggctaagctgatgctattggaacaaaaggttgcatcagccctccccgcc
NA12399	A00217:60:HCVVJDSXX:2:1655:9146:36933	chr1	206765892	206765977	+	NC_001514.1	8329	8394	-	GTTTATTTTGCCAAGGTTGAGGACATGTGCCCGTGACACAGCTTTGTCACACAGCCTCAGGAAGTTCTGATGACATGTGCCCAAGtgttgggaacccaggctaagctgatgctattggaacaaaaggttgcatcagccctccccgccaaa
NA12399	A00217:60:HCVVJDSXX:2:2111:30942:31438	chr17	32565526	32565579	+	NC_001514.1	8329	8426	-	TGCTCTCAGGAGTGGCCAGTCTTCATATGGCCGGTGACATAATTGCTAAGTAGtgttgggaacccaggctaagctgatgctattggaacaaaaggttgcatcagccctccccgccaaaagcatgccccgggcgtggtggcgggccaccaa
NA12399	A00217:60:HCVVJDSXX:2:2504:11460:25379	chr8	102536331	102536362	+	NC_001514.1	8329	8448	-	CAGCTGCATCTCTTCTGCCAAACCTGCTGACtgttgggaacccaggctaagctgatgctattggaacaaaaggttgcatcagccctccccgccaaaagcatgccccgggcgtggtggcgggccaccaatggaggacctgatcacgggcaa
NA12399	A00297:38:HCLGCDSXX:1:2271:21160:11584	chr10	106927061	106927129	+	NC_001514.1	8329	8411	-	AGGATAGAAAAAACCTGAGTGCATGATCCTGTCATAGCCAGGCCTTGAGCCTCTAATGTAATACTGTGtgttgggaacccaggctaagctgatgctattggaacaaaaggttgcatcagccctccccgccaaaagcatgccccgggcgtg
NA12399	A00297:38:HCLGCDSXX:1:2616:31919:11177	chr6	21591592	21591676	+	NC_001514.1	8329	8395	-	AGATCCAGTCAGATGGCTACATAGGGTGTTCTTTCCAGTAAAATTCTAAGTCTGACAACCTGGGCCTATTGCCAGCCTACATACtgttgggaacccaggctaagctgatgctattggaacaaaaggttgcatcagccctccccgccaaaa
NA12399	A00297:38:HCLGCDSXX:2:2455:27416:13933	chr19	39459051	39459174	+	NC_001514.1	8329	8356	-	CCAAGTCATCTGTGGGAGAGACGTAAGGGCATGGTGGGGGCAGGTGGGGGCAGGGAGCAGGTGGTCCCTAAGTGGGAAGGGGCGGGGATCTGACAGAGCTTCACCCCTTCCTGACTGCCCTCCtgttgggaacccaggctaagctgatgc
NA12399	A00297:54:HFJW5DSXX:2:1519:32714:27305	chrX	11790780	11790840	-	NC_001514.1	8329	8417	-	TTTCAGAATCTCATTTTTTAAGAAAGCATTTCTTTTCTCAATCTATTTGTCTTACTAAAAAGtgttgggaacccaggctaagctgatgctattggaacaaaatgttgcatcagccctccccgccaaaagcatgccccgggcgtggtggcg
NA12399	A00404:52:HG25YDSXX:1:2310:26657:27085	chr1	41735690	41735799	+	NC_001514.1	8329	8370	-	GCTCTCCTCCTCCGTCAGCACAGGCAAACTCCATGACAGGCGGATGGAGGATGTCTGCCTGCTCCCTGGCCACCCACGTGCTATCTAAATTCACTGCCAGACAAAGCCGtgttgggaacccaggctaagctgatgctattggaacaaaag
NA12399	A00404:52:HG25YDSXX:1:2503:12183:8281	chrX	13089294	13089339	-	NC_001514.1	8329	8432	-	CTACATAACATGAAAAAAGGTAGGATACGCAATTGAATATCCAGAATtgttgggaacccaggctaagctgatgctattggaacaaaaggttgcatcagccctccccgccaaaagcatgccccgggcgtggtggcgggccaccaatggagg
NA12399	A00404:52:HG25YDSXX:1:2615:32732:22451	chr10	90993507	90993605	+	NC_001514.1	8329	8381	-	ATTTTCAGTTTAATAGCGTGTGAAAAGGGAATGCGGTCTGTAGGATTGATTCATTTTTTATTTTTAGATACTTTTTTGTGGCCAAGTATGTGGTCATCtgttgggaacccaggctaagctgatgctattggaacaaaaggttgcatcagc
NA12399	A00404:52:HG25YDSXX:3:1527:14281:21997	chr2	122201321	122201373	+	NC_001514.1	8329	8427	-	ATGGTAACAGCCAGCAGAGATTGTATTGTTGAGCTGATGTGTAATGTCAATCtgttgggaacccaggctaagctgatgctattggaacaaaaggttgcatcagccctccccgccaaaagcatgccccgggcgtggtggcgggccaccaat
NA12399	A00404:52:HG25YDSXX:1:1107:7835:16814	chr2	178951775	178951812	-	NC_001514.1	8520	8631	+	ctgatcacgcacagaacatgcatggctgcaccaatggggtagctgatcatgagctaaacactcgtctcccagcctatcagaactacttcccctttcccctctctacccgctGCACATTGTATGACAGAATTAGCTGTTGCTGCCTGAGCT
NA12399	A00404:52:HG25YDSXX:4:1643:18493:2550	chr22	36909829	36909875	+	NC_001514.1	8652	8756	+	cattttgaaataaactttgcagcttgatcagaacttttgtcttgctgccattcttcgcgcctcttgtcccatccctttctcatccacgacaggcttgctcgggtATTTTATTTTATTTTTTGCTTGCTGAATTGCCTAAGTTCTGTACAG
NA12399	A00297:38:HCLGCDSXX:3:2211:22119:14340	chr12	98474482	98474503	+	NC_001514.1	8656	8785	+	ttgaaataaactttgcagcttgatcagaacttttgtcttgctgccattcttcgcgcctcttgtcccatccctttctcatccacgacaggcttgctcgggttcctgtttgttgctctgcgggacagagcaTATTTCAATCTCAAACCATTT
NA12399	A00297:54:HFJW5DSXX:2:2214:15682:6762	chr14	59026359	59026389	+	NC_001514.1	8665	8785	+	actgtgcagcttgatcagaacttttgtcttgctgccattcgtcgcgcctcgtgtcccatccctgtctcatccacgacaggcttgctcgggttcctgtttgttgctctgcgggacagagcaAATTTGTTAATGATGCTCGTGCATTTTCTG
NA12399	A00297:54:HFJW5DSXX:2:1311:29026:30311	chr17	60291741	60291790	+	NC_001514.1	8684	8785	+	acttttgtcttgctgccattcttcgcgcctcttgtcccatccctttctcatccacgacaggcttgctcgggttcctgtttgttgctctgcgggacagagcaATGTTGGTTTTATACCAACTAGAGGTATCTAATAGTTCAAATAGCCATA
NA12399	A00297:54:HFJW5DSXX:2:2662:25889:33051	chr4	78640973	78641039	+	NC_001514.1	8701	8785	+	attcttcgcgcctcttgtcacatccctttctcatccacgtcaggcttgctcgggttcctgtttgttgctctgcgggacagagcaTCTCCATTTCCTTTTTGTCCTGAGGATACAGTAGAGCCCTATAAACCAGACTCCTGGGACTTACCT
NA12399	A00217:60:HCVVJDSXX:4:1278:14498:23437	chr2	25215696	25215761	-	NC_001514.1	8702	8785	+	ttcttcgcgcctcttgtcccatccctttctcatccacgacaggcttgctcgggttcctgtttgttgctctgcgggacagagcaGGGATGGGACTCGGGTGGTCGCCAGGAGCAGGAGTCTAGTGATGAGGGGTCCCAGAGGGTTTGGGTG
NA12399	A00404:52:HG25YDSXX:1:2609:21667:16689	chr3	152445527	152445595	+	NC_001514.1	8703	8785	+	tcttcgcgcctcttgtcccatccctttctcatccacgacaggcttgctcgggttcctgtttgttgctctgcgggacagagcaGCAGCTGCCATGGTGAGTAGAGATATCAGCTCTCTCCTTGTTAGCAGTCAGAAAAGCAAAGTGAGCAA
NA12399	A00217:60:HCVVJDSXX:1:2566:14172:20024	chr22	40397265	40397341	-	NC_001514.1	8713	8785	+	tcttgtcccatccctttctcatccacgacaggcttgctcgggttcctgtttgttgctctgcgggacagagcaCTCCTGCCTCAGCCTCCCAAAGTGCTGTGATTACAGGTGTGAGCCACCACACCCAGCCAGATTCTGGATATAGAGTCT
NA12399	A00404:52:HG25YDSXX:3:1250:6786:1720	chr16	8561498	8561613	+	NC_001514.1	8750	8785	+	tcgggttcctgtttgttgctctgcgggacagagcaGGTTTTGAGTCACTTTTGTTCACTGCTAAATCCTTGGTGTTTCAAACAGCACCTGGCACATCAGGCATCAAAGAAGTCACTGTTGAATGAATGAGTCGATGAGCATATGAATGAG
NA12762	A00217:69:HFJJFDSXX:1:2278:12491:32675	chr2	62138716	62138756	-	NC_001514.1	0	108	-	TGGGGTCTCTGGGAACTTTATACCTGTTTTCTCCTTCCCTGGtgttgggaacccaggctaagctgatgctattggaacaaaaggttgcatcagccctccccgccaaaagcatgccccgggcgtggtggcgggccaccaatggaggacctg
NA12762	SNA00132:52:HCLJJDSXX:2:2669:30255:31970	chr12	808109	808159	-	NC_001514.1	0	98	-	AAGCAGCTAACAGGGTTAAACTCAAACTACTATAGGTGAGGTCTTGCAGGAGtgttgggaacccaggctaagctgatgctattggaacaaaaggttgcatcagccctccccgccaaaagcatgccccgggcgtggtggcgggccaccaat
NA12762	A00217:69:HFJJFDSXX:4:2209:23475:1658	chr10	114654109	114654131	+	NC_001514.1	29	157	-	ttggaacaaaaggttgcatcagccctccccgccaaaagcatgccccgggcgtggtggcgggccaccaatggaggacctgatcacgggcaagacatgcctcagggccaccaataaaggacctgatcacgCACAGAACATGCATGGCTGCAC
NA12762	A00217:69:HFJJFDSXX:4:1253:16676:20572	chr12	93016212	93016289	+	NC_001514.1	384	457	+	tcttgtcccatccctttctcatccacgacaggcttgctcgggttcctgtttgttgctctgcgggacagagcaaAACATGTCACAGCAAGAGGGACAGCGATTGTATTTGCACACACAATTTGTTTAAGTACAGGCTTTATTTGATCCTTA
NA12762	SNA00132:52:HCLJJDSXX:3:1334:30074:17973	chr3	8583300	8583409	-	NC_001514.1	417	456	+	ttgctcgggttcctgtttgttgctctgcgggacagagcaCTGGGAGGGTCAGTCCCTCCTCTGTCAGCAAGGCTCCAGATGCCAGCGTATCAAGAATTCAGAAAACAAGAAAATATAGTTAATTCAGAGACACATTCTCTGGCACGAAAT
NA12762	A00217:68:HFH2HDSXX:4:1308:16134:25520	chr8	100436614	100436736	-	NC_001514.1	430	456	+	tgtttgttgctctgcgggacagagcaGTTGTTTTCTGTACATTTTTGTTTCTATCTTCCTTTTCACTGGTACACCAAGTCAACATACACCAATCGGAAGCAGACTCCCCTCAGTGTCGCAGGAAGATTCTGGAATGCATGCAGCCTGCAG
NA12762	A00217:69:HFJJFDSXX:3:1158:28094:20212	chr2	37856179	37856242	+	NC_001514.1	670	757	+	aaatgatgtctttataagtcagttaaaggaatctctcaaggtgcgtagaattagggttcgcaagaaagaccttgtctccttttttagAGCAGCCCTTGCAGAGGCAGTGAGAGCTTTTCTGCCACGCTGGGCATGGTGTGTCTGCAAAAT
NA12762	SNA00132:52:HCLJJDSXX:1:1505:6234:32330	chr16	27297973	27298049	-	NC_001514.1	8328	8400	-	AGTTAGATTGTTGGATGAACAGAGGAATGGAAAGATTGACAGATATGTGATACAGTAGATATAATAAAATATTAATCTatgttgggaacccaggctaagctgatgctattggaacaaaaggttgcatcagccctccccgccaaaagcatg
NA12762	A00217:68:HFH2HDSXX:2:1534:13006:16595	chr9	37371735	37371762	-	NC_001514.1	8329	8450	-	AAGGGAGTTTCCCCGTGGAATTTCTGACGtgttgggaacccaggctaagctgatgctattggaacaaaaggttgcatcagccctccccgccaaaagcatgccccgggcgtggtggcgggccaccaatggaggacctgatcacgggcaaga
NA12762	A00217:68:HFH2HDSXX:3:2115:11162:6699	chr3	120346338	120346459	-	NC_001514.1	8329	8356	-	AGAAACTGAAGCTCAGAGAAATTAAGTCATAAGATTACAAGGCTAGTAAGCATTGGAACTGTATTTGACCTCTGTGGTCTGTGACTCCAAACCCTTGAATTCTGCACAGTGGCAGAGTACTAGtgttgggaacccaggctaagctgatgc
NA12762	A00217:69:HFJJFDSXX:4:1536:18747:34178	chr10	101976508	101976612	+	NC_001514.1	8329	8375	-	TTAGGCGCCACTGACGTCTTTCCCTTGAGTACCTTTCCAGGGGAAAAGGATAAACCAGTGGGTCACAATTAAACTATTCTACTCAAAGTGGTATAGTGACATGGtgttgggaacccaggctaagctgatgctattggaacaaaaggttgc
NA12762	A00217:68:HFH2HDSXX:3:2446:23167:14372	chr21	25428588	25428607	-	NC_001514.1	8656	8785	+	ttgaaataaactttgcagcttgatcagaacttttgtcttgctgccattcttcgcgcctcttgtcccatccctttctcatccacgacaggcttgctcgggttcctgtttgttgctctgcgggacagagcaATAATGTACATTCAGCATTTA
NA12762	A00217:68:HFH2HDSXX:1:2133:16025:8516	chr6	16101917	16101959	-	NC_001514.1	8679	8785	+	tcagaacttttgtcttgctgccattcttcgcgcctcttgtcccatccctttctcatccacgacaggcttgctcgggttcctgtttgttgctctgcgggacagagcaATCTTTTAAGACAACTTGTCAGGGAGGATAATTGCCACAGGCTT
NA12762	A00217:68:HFH2HDSXX:4:2178:11767:5869	chr12	92448245	92448288	-	NC_001514.1	8680	8785	+	cagaacttttgtcttgctgccattcttcgcgcctcttgtcccatccctttctcatccacgacaggcttgctcgggttcctgtttgttgctctgcgggacagagcaCTCTATCTCCTCCTCCTTTCCTGTCTGTGATTTCTGGCCTCTCCA
NA12762	A00217:68:HFH2HDSXX:1:1405:12228:11710	chr7	55537625	55537705	-	NC_001514.1	8717	8785	+	gtcccatccctttctcatccacgacaggcttgctcgggttcctgtttgttgctctgcgggacagagcaGTCCTCCATGGTAGATGTTCTCACCACTCAACAGAGGAGGATACTGCAGGGTCTGCGGGCGCCAGAGCTTTATTTATGTGTG
NA12762	SNA00132:52:HCLJJDSXX:4:1403:9607:1282	chr10	112499829	112499927	-	NC_001514.1	8735	8785	+	ccacgacaggcttgctcgggttcctgtttgttgctctgcgggacagagcaGTTCCTAAACGTCAAGAGAACAAGAGAGTGACATGTCAAGAGAGTGACCATGTGGCCCTCATTTAGAGAGCAACAGTGAAGATGGAGGGAGAGATATTCT
NA11933	A00296:39:HFH3TDSXX:2:2342:9435:16799	chr11	115994454	115994487	-	NC_001514.1	0	115	-	ATCTTCCTCCCTAGAAACCTTATCTTGTCTCATTCtgttgggaacccaggctaagctgatgctattggaacaaaaggttgcatcagccctccccgccaaaagcatgccccgggcgtggtggcgggccaccaatggaggacctgatcacgg
NA11933	A00296:39:HFH3TDSXX:4:1507:1551:31892	chr3	5010060	5010137	-	NC_001514.1	0	71	-	TTTAATAAGTCTAAATTCAAGATAAATGAACTAGCCTGGGAATGCCCTGTCATGAGGGTGGCAGTCCTTCGCCCCACCCtgttgggaacccaggctaagctgatgctattggaacaaaaggttgcatcagccctccccgccaaaagcatg
NA11933	A00297:45:HFL27DSXX:2:1553:8630:13589	chr3	98544903	98544960	+	NC_001514.1	0	93	-	GACAATGAGTTGCCTTGGGCCACGTGCAGAAGAAATTTGGTAGACAATGCCCTTGTCtgttgggaacccaggctaagctgatgctattggaacaaaaggttgcatcagccctccccgccaaaagcatgccccgggcgtggtggcgggcca
NA11933	A00296:39:HFH3TDSXX:3:2472:16857:23829	chr14	60257011	60257064	+	NC_001514.1	360	457	+	tgtcttgctgccattcttcgcgcctcttgtcccatccctttctcatccacgacaggcttgctcgggttcctgtttgttgctctgcgggacagagcaaTATGTTAGCTCCCTTTAGAAATTTTCCCCAAGAAGAGCTATTACATTTTTTAA
NA11933	A00296:39:HFH3TDSXX:4:2630:11017:15687	chrX	73578088	73578198	+	NC_001514.1	3597	3637	+	aaaagacaaaacaggcctaggattccaccaaaatttaccgAGATTTCAGGTGTTATCACAAAATAACAAAAAGGTGACTGTGAGGAGATGGATATGCTAATGTGTTTGACTAATAATTATTTTACTGTGTATATGTACATCAAAACATCA
NA11933	A00297:45:HFL27DSXX:3:2273:18349:4899	chrX	1540277	1540376	-	NC_001514.1	6643	6692	+	atgcactcctcctgctattctagtttctcacagtgtactcaaggcaataGGGTATCTTGTGTGATGCTGAGATTTTGGGTATGAATGATCTCATGACCTAGCTACTGAGTTTAGCACCCAGTAGGTAGTTTTTCAGCCCTTCATCTCCCT
NA11933	A00297:44:HFKH3DSXX:2:2262:21992:3818	chr9	99246696	99246762	+	NC_001514.1	8701	8785	+	attcttcgcgcctcttgtcccatccctttctcatccacgacaggcttgctcgggttcctgtttgttgctctgcgggacagagcaCCTTTCAAGAGGCTGCTCTTCCACTTCCACTGTTTTTCTCAGGCCCTCAATCCAGAGGTTCCTAGA
HGDP01346	ERR1252344.37681017	chr3	45911788	45911836	-	NC_001514.1	0	101	-	AAACCAAATGCCCAATTCCTATATGCTGGAGTCATTACACAGTTGTTGATtgttgggaacccaggctcagctgatgctattggaacaaacggttgcatcagccctccccgccaaaagcatgccccgggcgtcggggcgggccatcaatgga
HGDP01346	ERR1252344.38077674	chr8	100472138	100472170	-	NC_001514.1	0	116	-	AGAGGCGCCATCCGTATAAGGAACGGGCTGGAGCGtgttgggaacccaggctaagctggtgctattggaacataaggttgcatcagccctccccgccaaaagcatgccccgggcgttgtggggggccaccgaggggggacctgatcacggg
HGDP01346	ERR1289471.38147678	chr3	4986131	4986222	+	NC_001514.1	0	60	-	TGCACGTAACTGTCCCCAGGCCACAGGCTGTTGTGCAAGGAGCCGGGACCAGGAGGTGGAAGCCTGGCATCAATAGCTGGTGGTCTATCACtgttgggaacccaggctaagctgatgctattggaacaaaaggttgcatcagccctccccg
HGDP01346	ERR1289471.38679363	chr6	163416724	163416787	+	NC_001514.1	0	88	-	TTTTGCTTCCGTATGTTAAACATACAGCACTCACCAACGTTGAAATGGGCATTTTCCGCTGTTtgttgggaacccaggctaagctgatgctattggaacaaaaggttgcatcagccctccccgccaaaagcatgccccgggcgtggtggcg
HGDP01346	ERR1296071.38037054	chr4	141660999	141661085	+	NC_001514.1	0	65	-	GTTCTATGAAGAATAGGGCAGCAGTTTATGCCAAATGTAATTCTCTTGGAAACCACAGAGAAAATTATGAGAATGGCATTGAAGGGtgttgggaacccaggctaagctgatgctattggaacaaaaggttgcatcagccctccccgccaaa
HGDP01346	ERR1296167.38539277	chr3	4986095	4986222	+	NC_001514.1	0	24	-	GTGAGCATTGTCTGCTTGTGCTGGATGCATATGGAATGCACGTAACTGTCCCCAGGCCACAGGCTGTTGTGCAAGGAGCCGGGACCAGGAGGTGGAAGCCTGGCATCAATAGCTGGTGGTCTATCACtgttgggaacccaggctaagctga
HGDP01346	ERR1296167.38553412	chr14	22483156	22483246	+	NC_001514.1	0	61	-	AAATCTAATGTTTGTGCTGGGGGGATATGGTGCCCATCAGAGGGATTAGAACTCCACTGTACAAAGACTAAATTACTTTCAGCCCAAAACtgttgggaacccaggctaagctgatgctattggaacaaaaggttgcatcagccctccccgc
HGDP01346	ERR1305275.36969106	chr1	207426835	207426876	-	NC_001514.1	0	108	-	TTGGAAAATAGCCATAAAAGTTCAGGGACCACATGTGCCCACTtgttgggaacccaggctaagctgatgctattggaacaaaaggttgcatcagccctccccgccaaaagcatgccccgggcgtggtgacgggccaccaatggaggacctg
HGDP01346	ERR1305275.37098702	chr3	125479581	125479637	+	NC_001514.1	0	95	-	ACAACAAAGAGGATTCCAGATTCCAATCAGCATAAAATGTGACCTTACCTGGTATCtgttgggaacccaggctaagctgatgctattggaacaaaaggttgcatcagccctccccgccaaaagcatgccccgggcgtggtggcgggccacc
HGDP01346	ERR1305275.37131113	chr6	37522422	37522541	+	NC_001514.1	0	32	-	ATGGTGTGTTTCCAATCAGGTTGGTGAGATGAGTACTTGGAAATAGGAAACTCTTCGAACACTGACTATTTCAATATGTGGTAATGCCCCTGAGTGCCTTGAGAGCTGGGATGGATCAGtgttgggaacccaggctaagctgatgctattg
HGDP01346	ERR1305275.37307303	chr3	4986170	4986222	+	NC_001514.1	0	99	-	GAGCCGGGACCAGGAGGTGGAAGCCTGGCATCAATAGCTGGTGGTCTATCACtgttgggaacccaggctaagctgatgctattggaacaaaaggttgcatcagccctccccgccaaaagcatgccccgggcgtggtggcgggccaccaatg
HGDP01346	ERR1305371.29810311	chr16	84565354	84565451	+	NC_001514.1	0	54	-	CTTTCTATCTGGGTGACCTCGGGTGAATGAGTCCCTCTGAGCCTCAGATTTCAGGAAATGGGGACAAAAGCAGCACCTGTTTCTTATGGTTGCTAAGtgttgggaacccaggctaagctaatgctattggaacaaaaggttgcatcagccc
HGDP01346	ERR1305563.39650838	chr8	102532922	102532980	-	NC_001514.1	0	91	-	GAGAGTACCAGCATGTTGTTAAAGGCCGTGACCATTTGCAATCACACATAGGTGGGGATCtgttgggaacccaggctaagctgatgctattggaacaaaaggttgcatcagccctccccgccaaaagcatgccccgggcgtggtggcgggc
HGDP01346	ERR1305659.38826494	chr15	85944238	85944268	-	NC_001514.1	0	119	-	AACAAAATGAAATAATGCTCTTTGGGGTCTTCtgttgggaacccaggctaagctgatgctattggaacaaaaggttgcatcagccctccccgccaaaagcatgccccgggcgtggtggcgggccaccaatggaggacctgatcacgggcaa
HGDP01346	ERR1305659.39020756	chr4	103072493	103072574	-	NC_001514.1	0	68	-	CATTAGTAAGATAATATGAAAAAGAGAACATTTAACAAATATCTCTCTATGTGAAAACATATTTACAGAAATGGTTTCCAAAGtgttgggaacccaggctaagctgatgctattggaacaaaaggttgcatcagccctccccgccaaaagc
HGDP01346	ERR1334109.29687537	chr13	42359875	42359958	+	NC_001514.1	0	67	-	CTTAGTGCAATAAAAGTCAGTAGCCCATCTGATTTTTGTCCAAAGATGAGCACCAGCAGACTGATAACGGAGTGAAAATAGCTCtgttgggaacccaggctaagctgatgctattggaacaaaaggttgcatcagccctccccgccaaaag
HGDP01346	ERR1334109.38792408	chr3	4986116	4986222	+	NC_001514.1	0	45	-	TGGATGCATATGGAATGCACGTAACTGTCCCCAGGCCACAGGCTGTTGTGCAAGGAGCCGGGACCAGGAGGTGGAAGCCTGGCATCAATAGCTGGTGGTCTATCACtgttgggaacccaggctaagctgatgctattgggacaaaaggttg
HGDP01346	ERR1295975.35528846	chr5	97074169	97074194	+	NC_001514.1	130	253	-	GCCAAAAGCATGCCCCGGGCGTGGTGGCgggccaccaatggaggacctgatcacgggcaagacatgcctcagggccaccaataaaggacctgatcacgcacagaacatgcatggctgcaccaatggggtcgcttatcacgagccaaacact
HGDP01346	ERR1305563.14456545	chr6	34483555	34483590	+	NC_001514.1	321	437	+	cccattttgaaataaactttgcagcttgatcagaacttttgtcttgctgccattcttcgcgcctcttgtcccatccctttctcatccacgacaggcttgctcgggttcctgtttgtCCAAACTCCACCGCTCCCTTTACGTGGTTTCTGGC
HGDP01346	ERR1295975.31079020	chr3	186991657	186991677	+	NC_001514.1	325	456	+	ttttgaaataaactttgcagcttgatcagaacttttgtcttgctgccattcttcgcgcctcttgtcccatccctttctcatccacgacaggcttgctcgggttcctgtttgttgctctgcgggacagagcaGTGGCGTGGGTTCCTTGGGA
HGDP01346	ERR1305467.38269953	chr3	4986216	4986239	+	NC_001514.1	328	456	+	tgaaataaactttgcagcttgatcagaacttttgtcttgctgccattcttcgcgcctcttgtcccatccctttctcatccacgacaggcttgctcgggttcctgtttgttgctctgcgggacagagcaTATCACCTCCCTCTCCACGCCTG
HGDP01346	ERR1296071.38292372	chr1	207282245	207282268	-	NC_001514.1	330	456	+	aaataaactttgcagcttgatcagaacttttgtcttgctgccattcttcgcgcctcttgtcccatccctttctcatccacgacaggcttgctcgggttcctgtttgttgctctgcgggacagagcaGTTGTTTTTCATGTTTGGTCTCTGA
HGDP01346	ERR1289471.38310179	chr8	102960270	102960304	+	NC_001514.1	340	457	+	tgcagcttgatcagaacttttgtcttgctgccattcttcgcgcctcttgtcccatccctttctcatccacgacaggcttgctcgggttcctgtttgttgctctgcgggacagagcaaTATCTACTGATAATGGTGCCCAGCAGTTAAGGGA
HGDP01346	ERR1305371.37003177	chr11	19544665	19544701	-	NC_001514.1	343	456	+	agcttgatcagaacttttgtcttgctgccattcttcgcgcctcttgtcccatccctttctcatccacgacaggcttgctcgggttcctgtttgttgctctgcgggacagagcaTGTGTCTAGCAGGATAAGGTGGCCAGGTAAGCAGCCAG
HGDP01346	ERR1305563.39354543	chrX	48052586	48052602	-	NC_001514.1	345	478	+	cttgatcagaacttttgtcttgctgccattcttcgcgcctcttgtcccatccctttctcatccacgacaggcttgctcgggttcctgtttgttgctctgcgggacagagcaagtggcgcccaacgtggggcATTAGGTTGAGTTGGGAGTT
HGDP01346	ERR1305563.39703676	chr14	22775344	22775423	-	NC_001514.1	356	426	-	AGACTGAAAGCCAGATTGCGGGGGAAACTTTAGTAACAGCAGAAGCGACTGTTCTAGCTTCCTGAAAGCTCTGAAAGATTCcttttgtcttgctgccattcttcgcgcctcttgtcccatccctttctcatccacgacaggcttgctcggg
HGDP01346	ERR1295975.35212444	chr2	71527776	71527830	+	NC_001514.1	359	456	+	ttgtcttgctgccattcttcgcgcctcttgtcccatccctttctcatccacgacaggcttgctcaggttcctgtttgttgctctgcgggacagagcaCTATCTGTATCTACATATATAAATAATCTGGCTGATTCAAAAAATAATGGTTTG
HGDP01346	ERR1296071.38411047	chrX	13261976	13262033	+	NC_001514.1	363	457	+	cttgctgccattcttcgcgcctcttgtcccatccctttctcatccacgacaggcttgctcgggttcctgtttgttgctctgcgggacagagcaaAGAAAAAAACAAGCAACTGCTACATGTCCCTGGTCTTCTCATAAGCAGCATGAAATA
HGDP01346	ERR1252344.38153501	chr4	184269953	184270020	-	NC_001514.1	374	456	+	tcttcgcgcctcttgtcccatccctttctcatccacgacaggcttgctcgggttcctgtttgttgctctgcgggacagagcaGTAGAGATGGCAGGAGCTGTGTATTGAAGGACCTCACAGGGTCAAAGGACTATCTGAGTCTGGGTCCTA
HGDP01346	ERR1252344.37694234	chr7	139111484	139111567	+	NC_001514.1	388	456	+	gtcccatccctttctcatccacgaccggcttgctcgggttcctgtttgttgctctgcgggacagagcaCAAGGAGCATGTATGCGAAGACATGAAAAAATGCAGGGAAATATAAGCAAATTCATGGGTAAATGCCACAATGGGAATATAGA
HGDP01346	ERR1305467.38103647	chr3	186991657	186991741	+	NC_001514.1	389	456	+	tcccatccctttctcatccacgacaggcttgctcgggttcctgtttgttgctctgcgggacagagcaGTGGCGTGGGTTCCTTGGGAGCGTGGGTGATTCACCGGCTGGCCTCATCCCATACTGATCCTCTGGGGTGATCCCTATTCACCT
HGDP01346	ERR1295975.12195661	chr5	159099690	159099776	-	NC_001514.1	393	456	+	atccctttctcatccacgacaggcttgctcgggttcctgtttgttgctctgcgggacagagcaCAAACAACCCCCAACAGCCAAGCATACATCTCTAATTTTATTATTTTGGTCTTTTCGTTGGATTTTCCCTTTCTTCTTTTTTTCGGGT
HGDP01346	ERR1289471.38653137	chr17	44613530	44613620	+	NC_001514.1	395	456	+	ccccttcccatccacgacaggcttgctcggggtccggtttgttgctcttcggaacagagcaCCCCGGAGTTTGAGACCAACTTGGGCAACACGGGGAGACCCTTTCTCTACAAAAAAAAAAAAAAATTATTTACGTAATTTTATTTTATTT
HGDP01346	ERR1289471.38603341	chr3	4986216	4986316	+	NC_001514.1	405	456	+	tccacgacaggcttgctcgggttcctgtttgttgctctgcgggacagagcaTATCACCTCCCTCTCCACGCCTGCTTTTGACTAGATAAAATAAGAATTCCGAGCCCTTCTCACAAGTCCCAGAGCAGGCAGATGGCAAATTCTGTAAGCC
HGDP01346	ERR1305563.39777786	chr12	9247918	9247950	+	NC_001514.1	2230	2348	-	GAGATGAAATGAATTGATCAAAATCTCAAAATtcgcctttttggcttcggggaaagtgagagttcctttgtaaaacacctagcctatgaaaacgctaaccccgcttgccaaagtgcaattcggccttttaggcagaaggagctttgcgact
HGDP01346	ERR1296167.38455998	chr8	41790765	41790835	-	NC_001514.1	3534	3613	+	ccccggccaagggttgggaaaaaataatcaaggaatcacccagcccattactattacccccaaaaaagacaaaacaggcGTGATTTGAAGATGCCAGAATGTCTTCGTAGTCTTTGAATACCTCCCCCAACCCCCATTAGCCAGAAAGTCT
HGDP01346	ERR1334109.39269766	chr6	16473745	16473814	-	NC_001514.1	5995	6075	+	tctacagcttaacagtcaaggtcgctcggcagctaaccgtctataacatccccaaacttctcagcagcatgctacggttaCTTTCAGAACAATGTGACCAGAAAAGAGGTTGGAGGCCCTTCAAGGTAGAGCAGAAAAGACAGAGGCTCAG
HGDP01346	ERR1305659.38988383	chr6	16473744	16473814	-	NC_001514.1	5996	6075	+	ctacagcttaacagtcaaggtcgctcggcagctaaccgtctataacatccccaaacttctcagcagcatgctacggttaCTTTCAGAACAATGTGACCAGAAAAGAGGTTGGAGGCCCTTCAAGGTAGAGCAGAAAAGACAGAGGCTCAGG
HGDP01346	ERR1305275.36889289	chr8	100721991	100722067	+	NC_001514.1	7068	7143	-	TTTTTAGATTTTTTTTGGATTTTTTAATAATAAATGTGTGTTCCGAGCCCGGAGCACACACTCCGCACTCTCAGCActtaaatcaaggtacctccatgcccctagccttccctgtcaatatatctagttttaatgcctcacaaaataattg
HGDP01346	ERR1296071.36010815	chrX	35856506	35856550	-	NC_001514.1	7497	7602	+	aggattgggtgtctctacagcagtcgctaccggtacagcaggactcggggtggctgttcaatcttacacaaaactttcccatcaacttattaacgacgtccaagcAGCCTTGAGGAAAAAAGTTTAGACAGGCAACTGTAGTAAAACTAGA
HGDP01346	ERR1289471.38220949	chr4	83215823	83215870	-	NC_001514.1	7632	7734	+	ccaactagattccctagccgaagtagtcctccaaaacagaagaggcttagacctactcactgcagaacagggaggtatctgtttggctctacaggaacgttgAGATTCTATATGGATTTTAGTATTTTTTTTCTATTTCTATAAACAATGA
HGDP01346	ERR1295975.35600836	chr6	16473583	16473613	+	NC_001514.1	8206	8327	+	aatcctctcctcccaaaaaggtacctgtaagcctgaaaattaaggctcaggaggagcacagcctctacctcccctagctggttaaggtccgcctcctctttttttaaagaaaaagggaggaAGAAGACACTTCCAGAGACTGGAATCTCTT
HGDP01346	ERR1329943.14985367	chr6	16473583	16473619	+	NC_001514.1	8212	8327	+	ctcctcccaaaaaggtacctgtaagcctgaaaattaaggctcaggaggagcacagcctctacctcccctagctggttaaggtccgcctcctctttttttaaagaaaaagggaggaAGAAGACACTTCCAGAGACTGGAATCTCTTTGACTC
HGDP01346	ERR1305275.36884503	chr6	16473583	16473626	+	NC_001514.1	8219	8327	+	caaaaaggtacctgtaagcctgaaaattaaggctcaggaggagcacagcctctacctcccctagctggttaaggtccgcctcctctttttttaaagaaaaagggaggaAGAAGACACTTCCAGAGACTGGAATCTCTTTGACTCAGCCCCT
HGDP01346	ERR1305467.13705107	chr6	16473583	16473627	+	NC_001514.1	8220	8327	+	aaaaaggtacctgtaagcctgaaaattaaggctcaggaggagcacagcctctacctcccctagctggttaaggtccgcctcctctttttttaaagaaaaagggaggaAGAAGACACTTCCAGAGACTGGAATCTCTTTGACTCAGCCCCTT
HGDP01346	ERR1305563.39616820	chr6	16473583	16473628	+	NC_001514.1	8221	8327	+	aaaaggtacctgtaagcctgaaaattaaggctcaggaggagcacagcctctacctcccctagctggttaaggtccgcctcctctttttttaaagaaaaagggaggaAGAAGACACTTCCAGAGACTGGAATCTCTTTGACTCAGCCCCTTG
HGDP01346	ERR1289471.38054000	chr6	16473583	16473630	+	NC_001514.1	8223	8327	+	aaggtacctgtaagcctgaaaattaaggctcaggaggagcacagcctctgcctcccctagctggttaaggtccgcctcctctgtttttaaagaaaaagggaggaAGAAGACACGTCCAGAGACTGGAATCTCTTTGACTCAGCCCCTTGGT
HGDP01346	ERR1334109.39055582	chr6	16473583	16473643	+	NC_001514.1	8236	8327	+	gcctgaaaattaaggctcaggaggagcacagcctctacctcccctagctggttaaggtccgcctcctctttttttaaagaaaaagggaggaAGAAGACACTTCCAGAGACTGGAATCTCTTTGACTCAGCCCCTTGGTAGGTGTTTATTTA
HGDP01346	ERR1305467.38274630	chr6	16473583	16473647	+	NC_001514.1	8240	8327	+	gaaaattaaggctcaggaggagcacagcctctacctcccctagctggttaaggtccgcctcctctttttttaaagaaaaagggaggaAGAAGACACTTCCAGAGACTGGAATCTCTTTGACTCAGCCCCTTGGTAGGTGTTTATTTAGAAC
HGDP01346	ERR1289471.38525514	chr14	51867176	51867288	-	NC_001514.1	8327	8364	-	ATTAGGATGCTTCATCAGATTTGGGACTGACCCACACAGCAACAGTGACTAAAATCACAGGACAGAATTTGATTAGGGAGAGGGAGAAATTAAATGGCCAAAGACTCGTATCTTgatgttgggaacacaggctaagctgatgctcttggaa
HGDP01346	ERR1296071.38437861	chr5	159099773	159099816	-	NC_001514.1	8328	8432	-	CAAAAAAAAAAAAAAAAGCACCCAAACCAAAAATCAACCAACCAAACatgttgggaacccaggctaagctgatgctattggaacaaaaggttgcatcagccctccccgccaaaagcatgccccgggcgtggtggcgggccaccaatggagg
HGDP01346	ERR1305467.29133637	chr12	92503679	92503802	+	NC_001514.1	8328	8356	-	TGCTTTTCCAAGCTCGGCTCTTTACTTAACCTGCCTTGAAGATTTGGCACTATAATTTCCCAGAAGTGCAGGCTGGGCTTGTTTTGAGAAAAGGTGAAATGGACAAGAGACAGAGTTCAGAAAatgttgggaacccaggctaagctgatgc
HGDP01346	ERR1305659.38674185	chr5	159099773	159099831	-	NC_001514.1	8328	8418	-	AAAAAAAAAAAAAGCAAAAAAAAAAAAAAAAGCACCCAAACCAAAAATCAACCAACCAAACatgttgggaacccaggctaaactgatgctattggaacaaaaggttgcatcagccccccccgccaaaaacatgccccgggcgtgggggcgg
HGDP01346	ERR1329943.35741530	chr5	159099773	159099807	-	NC_001514.1	8328	8443	-	AAAAAAGCACCCAAACCAAAAATCAACCAACCAAACatgttgggaacccaggctaagctgatgctattggaacaaaaggttgcatcagccctccccgccaaaagcatgccccgggcgtggtggcgggccaccaatggaggacctgatcacg
HGDP01346	ERR1329943.35746931	chr5	159099773	159099825	-	NC_001514.1	8328	8424	-	AAAAAAAGCAAAAAAAAAAAAAAAAGCACCCAAACCAAAAATCAACCAACCAAACatgttgggaacccaggctaagctgatgctattggaacaaaaggttgcatcagccctccccgccaaaagcatgccccgggcgtggtggcgggccacc
HGDP01346	ERR1296071.38356803	chr3	4986130	4986222	+	NC_001514.1	8329	8388	-	ATGCACGTAACTGTCCCCAGGCCACAGGCTGTTGTGCAAGGAGCCGGGACCAGGAGGTGGAAGCCTGGCATCAATAGCTGGTGGTCTATCACtgttgggaacccaggctaagctgatgctattggaacaaaaggttgcatcagccctcccc
HGDP01346	ERR1305275.37092630	chr2	37573220	37573252	-	NC_001514.1	8329	8446	-	ATCCAAATCTTCCATCTCCAAATCCCATGCTCTCtgttgggaacctaggctaagctgatgctattggaacaaaaggttgcatcagccctccccgccaaaagcatgccccgggcgtggtggcgggccaccaatggaggacctgatcccgggc
HGDP01346	ERR1305563.39815390	chr12	82818751	82818826	-	NC_001514.1	8329	8403	-	ACTTGTAATTAGCTTGTAGTCCATAAGGTTCAAAACAGATCTGTTTCCAGAACAAGCCCCATGTCAACATAAAATTCtgttgggaacccaggctaagctgatgctattggaacaaaaggttgcatcagccctccccgccaaaagcatgccc
HGDP01346	ERR1305659.38631398	chr3	4986174	4986222	+	NC_001514.1	8329	8432	-	CGGGACCAGGAGGTGGAAGCCTGGCATCAATAGCTGGTGGTCTATCACtgttgggaacccaggctaagctgatgctattggaacaaaaggttgcatcagccctccccgccaaaagcatgccccgggcgtggtggcgggccaccaatggagg
HGDP01346	ERR1329943.20178389	chr8	134594913	134595032	+	NC_001514.1	8329	8361	-	ATCATAAACATCTGCCAGATGCTGCACTTCCTGCTGCCTCACACTTTTGTGTCAGAAGGAACTTTAAATAACAGATTCTCAGATCCCACCTCAAATTATGGTGGAGGCAGGAGCCCAGGtgttggaaacccaggctaagctgatgctattg
HGDP01346	ERR1334109.38857512	chr2	45960462	45960585	-	NC_001514.1	8329	8355	-	TGTCAGACCAGCAGCAGCATTAGATTCTCATAGGAGCGGGAACCCTATTGTAAACTGCACACGTGAGGGATCTAGGTTGGGGGCTTCTTATGAGAATCTAATGCCCTTCCCCTTCTGCCCCCCACtgttgggaacccaggctaagctgatg
HGDP01346	ERR1334109.38900577	chr1	93335749	93335823	+	NC_001514.1	8329	8406	-	AGAAATCGATTTTGTTATCCTTTAAAGCTCCCAATACTAGAAAAGCATCTGCGTAGGTTTAAGTTGTGCTTAAGtgttgggaacccaggctaagctgatgctattggaacaaaaggttgcatcagccctccccgccaaaagcatgccccgg
HGDP01346	ERR1334109.39182769	chr1	206738096	206738208	+	NC_001514.1	8329	8368	-	AGTGCCTTGGCCTTTTCAGCCTAGGCTGCTCTTTAAAAAGAAGACCTTCAGCCACTATCCAAGAGTAAAAATGTCACATTTTCAACATTCAGCTCATCTTGAGCACCTCCTCtgttgggaacccaggctaagctgatgctattggaacaaa
HGDP01346	ERR1334109.39202828	chr3	4986175	4986222	+	NC_001514.1	8329	8433	-	GGGACCAGGAGGTGGAAGCCTGGCATCAATAGCTGGTGGTCTATCACtgttgggaacccaggctaagctgatgctattggaacaaaaggttgcatcagccctccccgccaaaagcatgccccgggcgtggtggcgggccaccaatggagga
HGDP01346	ERR1334109.39231791	chr4	184155521	184155615	+	NC_001514.1	8329	8386	-	GGGAAGCATCATTCCTGAGGTCAGGAACCAAAGAAGAGCCTCTGAATGAATCATCAGGAAAGGACCAGGGATATCAGACATGGGAATAATAGGGtgttgggaacccaggctaagctgatgctattggaacaaaaggttgcatcagccatcc
HGDP01346	ERR1334109.39283210	chr21	25506116	25506226	-	NC_001514.1	8329	8368	-	AAGCAACTGCCTAGAGAGCTGATTATAGGGTCATTGAATTGCTGTTGGAATTTTGGTGCCAGTTAACTCAGATGTCTTCAGACCACACCCTAAGCAGTTAGTAGTATGTAATtgttgggaacccaggctaagctgatgctattggaacaaa
HGDP01346	ERR1329943.35628091	chr7	38564541	38564560	-	NC_001514.1	8379	8509	-	GGTGGCCCTGAGGCATGTCTTgccctccccgccaaaagcatgccccgggcgtggtggcgggccaccaatggaggacctgatcacgggcaagacatgcctcagggccaccaatggaggacctgatcacgggcaagacatgcctcagggccac
HGDP01346	ERR1295975.31079021	chr3	186991657	186991677	+	NC_001514.1	8654	8785	+	ttttgaaataaactttgcagcttgatcagaacttttgtcttgctgccattcttcgcgcctcttgtcccatccctttctcatccacgacaggcttgctcgggttcctgtttgttgctctgcgggacagagcaGTGGCGTGGGTTCCTTGGGA
HGDP01346	ERR1334109.38992227	chr3	4986216	4986239	+	NC_001514.1	8657	8785	+	tgaaataaactttgcagcttgatcagaacttttgtcttgctgccattcttcgcgcctcttgtcccatccctttctcatccacgacaggcttgctcgggttcctgtttgttgctctgcgggacagagcaTATCACCTCCCTCTCCACGCCTG
HGDP01346	ERR1334109.38998254	chr21	25554948	25554973	+	NC_001514.1	8659	8785	+	aaataaactttgcagcttgatcagaacttttgtcttgctgccattcttcgcgcctcttgtcccatccctttctcatccacgacaggcttgctcgggttcctgtttgttgctctgcgggacagagcaGACTTGCTTGGGACCTATCACCTCT
HGDP01346	ERR1334109.39234677	chr20	41077656	41077683	-	NC_001514.1	8663	8785	+	aaactttgcagcttgatcagaacttttgtcttgctgccattcttcgcgcctcttgtcccatccctttctcatccacgacaggcttgctcgggttcctgtttgttgctctgcgggacagagcaGCTGTCCACCCAGAGAAAGGGAAGCCCAC
HGDP01346	ERR1289471.38293990	chr2	230590493	230590522	-	NC_001514.1	8665	8785	+	actttgcagcttgatcagaccttttgtcttgctgccattcttcgcgcctcttgtcccatccctttctcatccacgacaggcttgctcgggttcctgtttgttgctctgcgggacagagcaCCTCCTGTGGTTTAAGACCTGGTCTTAATAT
HGDP01346	ERR1305371.36837248	chr3	4986216	4986250	+	NC_001514.1	8668	8785	+	ttgcagcttgatcagaacttttgtcttgctgccattcttcgcgcctcttgtcccatccctttctcatccacgacaggcttgctcgggttcctgtttgttgctctgcgggacagagcaTATCACCTCCCTCTCCACGCCTGCTTTTGACTAG
HGDP01346	ERR1252344.16974874	chr7	114999073	114999115	-	NC_001514.1	8678	8785	+	atcagaacttttgtcttgcttcgattcttcgcgcctcttgtcccatccctttctcatccacgacaggcttgctcgggttcctgtttgttgctctgcgggacagagcaAAGGGGAGGGGAGGGAGAGAAAGTATGAAATAGAGAAATGAGAG
HGDP01346	ERR1289471.38148228	chr3	4986216	4986277	+	NC_001514.1	8695	8785	+	gctgccattcttcgcgcctcttgtcccatccctttctcatccacgacaggcttgctcgggttcctgtttgttgctctgcgggacagagcaTATCACCTCCCTCTCCACGCCTGCTTTTGACTAGATAAAATAAGAATTCCGAGCCCTTCTC
HGDP01346	ERR1305275.37315406	chr3	4986216	4986292	+	NC_001514.1	8710	8785	+	gcctcttgtcccatccctttctcatccacgacaggcttgctcgggttcctgtttgttgctctgcgggacagagcaTATCACCTCCCTCTCCACGCCTGCTTTTGACTAGATAAAATAAGAATTCCGAGCCCTTCTCACAAGTCCCAGAGCA
HGDP01346	ERR1305371.37165089	chr3	186991657	186991768	+	NC_001514.1	8745	8785	+	cttgctcgggttcctgtttgttgctctgcgggacagagcaGTGGCGTGGGTTCCTTGGGAGCGTGGGTGATTCACCGGCTGGCCTCATCCCATACTGATCCTCTGGGGTGATCCCTATTCACCTTGTCTCCTTTGCTGTCATAACTCCACT
HGDP01346	ERR1289471.32492369	chr18	42334638	42334748	-	NC_001514.1	8746	8785	+	ttgctcgggttcctgtttgttgctctgcgggacagagcaCATATATACACAAACACACTCATATATACTTACATACATTTACTCAGGAAACAAAAAGACTGAAAAACTTAACTTAGCCTTAAAAAAGACACTAGATTAAGTCAATCAGGCA
HGDP01327	ERR1252356.35051085	chr15	90597314	90597408	-	NC_001514.1	0	51	-	GGTGAACTCTTGACTTCCTTTCAAGGAAGGCATTTCGTGTTTCCTTCTTTCTGAGTGTGTCATCCACAAGGCTGAGAAAATATTTTATTTGCTATAAATTtgttgggaacccaggctaagctgatgctcttggaacaaaaggttgcatcag
HGDP01327	ERR1289483.36264360	chr10	88086870	88086909	-	NC_001514.1	0	110	-	AAGCTTGGCAGGAAGGTGTTGCCCAAATGCACGTAGCAGCTtgttgggaacccaggctaagctgatgctattggaacaaaaggttgcatcagccctccccgccaaaagcatgccccgggcgtggtggcgggccaccaatggaggacctgat
HGDP01327	ERR1305383.35085733	chr11	62687836	62687923	+	NC_001514.1	0	64	-	CCAGCGATCGCGCAGGCAGAAGTGCCACACCAGGGCGGCACAGCTTAGCAGGGCCAGGGCCGTGCCCACCCCGACGGCCGCGTGGACtgttgggaacccaggctaagctgatgctattggaacaaaaggttgcatcagccctccccgccaa
HGDP01327	ERR1305479.35720126	chr3	45873061	45873094	-	NC_001514.1	0	116	-	AAGTCTTATTTTATCTTTGTTTAGCCATGGTCATGtgttgggaacccaggctaagctgatgctattggaacaaaaggttgcatcagccctccccgccaaaagcatgccccgggcgtggtggcgggccaccaatggcggacctcatcacggg
HGDP01327	ERR1289483.7394481	chr3	111670477	111670519	+	NC_001514.1	3	109	-	GACATTTCAAACAATAAGGGAGGCTCCAAATAGAGGGCTAAGTGCtgggaacccacgctaagctgatgctattggaacaaaaggttgcatcagccctccccgccaaaagcatgcccccggcgtggtggcgggccaccactggcgcacctga
HGDP01327	ERR1305671.13544706	chr10	114654109	114654131	+	NC_001514.1	27	157	-	tattggaacaaaaggttgcatcagccctccccgccaaaagcatgccccgggcgtggtggcgggccaccaatggaggacctgatcacgggcaagacatgcctcagggccaccaataaaggacctgatcacgCACAGAACATGCATGGCTGCA
HGDP01327	ERR1305575.37144915	chr5	97074169	97074194	+	NC_001514.1	130	254	+	CCAAAAGCATGCCCCGGGCGTGGTGGCgggccacccatggaggacctgatcacgggcaagacatgcctcagggccaccaataaaggacctgatcacgcacagaacatgcatggctgcaccaatggggtagctgatcatgagctaaacactc
HGDP01327	ERR1289483.36234889	chr5	177501938	177501957	-	NC_001514.1	170	299	-	GCCATGCATGTTCTGTGCGTGAtcagggccaccaataaaggacctgatcacgcacagaacatgcatggctacaccaatggggtagctgatcatgagctaaacactcgtctcccagcctatcagaactacttcccctttcccctctctaccc
HGDP01327	ERR1295987.33097050	chr1	206610094	206610123	-	NC_001514.1	336	456	+	actttgcagcttgatcagaacttttgtcttgctgccattcttcgcgcctcttgtcccatccctttctcatccacgacaggcttgctcgggtccctgtttgttgctctgcgggacagagcaGTGTACTTTAACCATAGGTCTCACAGGGATT
HGDP01327	ERR1296179.36687795	chr3	197752863	197752976	-	NC_001514.1	421	457	+	tcgggttcctgtttgttgctctgcgggacagagcaaTCATCAAACAAAACACATACAAAAAAGAAAACAGAAAACCTAGAAACGTAAGAAATCTAGGTGTAAAACAACTTGAGGCTCTAGAATCAGACTGAAATCCTGGCACCACCACTTA
HGDP01327	ERR1329955.33904112	chr14	71515408	71515516	+	NC_001514.1	3081	3123	+	aatagtcattctccccctccaacaaattaactccaatttccaAGCTTCTTACATAAGTAAAGATGTCACCTCTACTTAAAATGAAAATCTCTTCTATGGGCTATGGAATTGCTCATTTTGAAATAGTGCTGTTAGAAAGCAAACAATGAAT
HGDP01327	ERR1252356.35468683	chr5	156936458	156936541	+	NC_001514.1	3164	3232	+	tctactgggttcaacaaatttctcaacagcggcctaccctgaaacttaaattaaatggtaagctctttCTCACAGTGGGAAACTTGTGGCCTGGAGAGGTCAGGCAACTTGCTCAAGTTGCATAGTAGGAAGGGACAGAGCAAATCTTGGA
HGDP01327	ERR1305383.19872624	chr8	109586365	109586495	-	NC_001514.1	8329	8348	-	AGCCCGTTGTTGTGGAGTGAGAGCCTCACATACGGGAGAACAGTGCATTTCTTGATGCACTTGGGTCACTGTTGACAGTGTCTGCAGGAAGACTGGCCTCTTTATGAAACCAGCCTTGCTGTGCATCTTAGCtgttgggaacccaggctaa
HGDP01349	ERR1334089.36978489	chr20	53742380	53742430	+	NC_001514.1	356	457	+	cgtttgtcttgctgccattcttcgcgcctcttgtcccatccctttctcatccacgacaggcttgctcgggttcctgtttgttgctctgcgggacagagcaaAAAACAAAACAAAGTTTTTAAAATTTGTGTTCCCCCTTTCTCCTTTTTTT
HGDP01334	ERR1289460.21572636	chr9	94869851	94869901	-	NC_001514.1	0	99	-	AGGGGAGAAATCAATTTGATAATGCCACTCCTATCAAAGGGTCACACTTAATtgttgggaacccaggctaagctgatactattggaacaaaaggttgcatcagccctccccgccaaaagcatgccccgggcgtggtggcgggccaccaatg
HGDP01334	ERR1289460.38278086	chr11	121376706	121376781	-	NC_001514.1	0	74	-	GAGCAGTGAATTGAGACCACAGTTCAGTTTTCAAGGTCTAGGGTGTTCTGTTTAGGGCCAGATCCATCCATGTGCACtgttgggaacccaggctaacctgatgctattggacacaaaggttgcatcagccctccccgccaaaagcctgccc
HGDP01334	ERR1296156.21969280	chr9	134923725	134923840	+	NC_001514.1	0	36	-	ACAACTGTGGACAGGACAAAGTTGAGTTCCCGGCTCACCACAGTGAGGGACAGTGCCAGCTCAGAGTGCTACAGCAGTGCCTCAGATCAGGAAGGGAAGGAAAGGGAAGGTCCAGtgttgggaacccaggctaagctgatgctattggaac
HGDP01334	ERR1296156.39054101	chr5	151699181	151699223	+	NC_001514.1	0	109	-	CAAGGGTCAGCACAAATCATAGCCAGCCACCCCATCTGGCCCtgttgggaacccaggctaagctgatgctattggaacaaaaggttgcatcagccctccccgccaaaagcatgccccgggcgtggtggcgggccaccaatggaggacctga
HGDP01334	ERR1305264.36616295	chr2	55161141	55161168	+	NC_001514.1	0	124	-	GAAAAATTAGGTGGTGGTGGGGCCCACtgttgggaacccaggctaagctgatgctattgaaacaaaaggttgcatcagccctccccgccaaaagcatgccccgggcgtggtggcgggccaccaatggaggacctgatcacgggcaagacat
HGDP01334	ERR1305360.29816711	chr18	48927488	48927520	+	NC_001514.1	0	119	-	GTGCCAACCCCAGAGGTGAGCCGACCAGCTACtgttgggaacccaggctaagctgatgctattggaacaaaaggttgcatcagccctccccgccaaaagcatgccccgggcgtggtggcgggccaccaatggaggacctgatcacgggcaa
HGDP01334	ERR1305552.17959462	chr7	120361681	120361771	+	NC_001514.1	0	61	-	CAGAGTGTTTAAATGTACAGCTTCAAAAATTTTACATATTGATTTGCTATTAAATATAATCACCATTAATCCCTATTTGACTCATTAATGtgttgggaacccaggctaagctgatgctattggaacaaaaggttgcatcagccctccccgc
HGDP01334	ERR1305648.37585334	chr9	121212153	121212198	+	NC_001514.1	0	106	-	CGATAAAAAAACATAACAAAACAGATATCCCAGCAGCTATACAAGtgttgggaacccaggctaagctgatgctattggaacaaaaggttgcatcagccctccccgccaaaagcatgccccgggcgtggtggcgggccaccaatggaggacc
HGDP01334	ERR1334098.38589182	chr1	111506744	111506825	-	NC_001514.1	0	68	-	TTGGGGCCCCAGCCTTACCAGCGACCTGCTCATGCAGTCATCTCTCTGGTCCTGCCATCTCTTCCTAGCTCAGAGCAGTTGCCtgttgggaacccaggctaagctgatgctattggaacaaaaggttgcatcagccctccccgccaaaaga
HGDP01334	ERR1334098.38730590	chr9	89477823	89477938	+	NC_001514.1	0	36	-	TACTTCCTGTTCACACTAAATATCCAACAAGTATTCTTGTAGAAACACTCCTTAAAAGCAAAGGCCCCACCAACAGAGAGAAAAACTCGCATAAAAAAGATAGAAGGCACCTTTCtgttgggaacccaggctaagctgatgctattggaac
HGDP01334	ERR1334098.38759676	chr1	172382920	172383030	-	NC_001514.1	0	39	-	TAAAATAATGAACATTTAAAATAACACTTTACTTCATACGCATTAAAGTTACAGTAAGTTTTGAAACTAGGGCACATGTTACTAATTTTCCACCAAAATGCCAATGGCCAAGtgttgggaacccaggctaagctgatgctattggaacaaa
HGDP01334	ERR1305456.38916987	chr10	114654109	114654131	+	NC_001514.1	28	157	-	attggaacaaaaggttgcatcagccctccccgccaaaagcatgccccgggcgtggtggcgggccaccaatggaggacctgatcacgggcaagacatgcctcagggccaccaataaaggacctgatcacgCACAGAACATGCATGGCTGCAC
HGDP01334	ERR1329932.34063084	chr2	72985555	72985575	-	NC_001514.1	269	399	-	agaactacttcccctttcccctctctacccgctcccctccctatataaggaacccattttgcaataaactttccaccttgatcagcacttttgccttcctgccattcttcgcgcctcttgtcccctccctCTCCCACCCCCCACAGGCTTC
HGDP01334	ERR1305264.36545701	chr1	204796014	204796127	-	NC_001514.1	318	350	-	GGGCCAGGAAATCAATGTCCCTTCTTCAGTTTTCTTTGCCTTCTTATCCTCTGCTGGGGCTGAACAAAACTGGAAGCTTCTTGAGGCAGAGATCTCAGTGGAGGAGGAGCAGGGGTGTTgaacccattttgaaataaactttgcagcttga
HGDP01334	ERR1252333.38238491	chr22	35047433	35047456	+	NC_001514.1	328	456	+	tgaaataaactttgcagcttgatcagaacttttgtcttgctgccattcttcgcgcctcttgtcccatccctttctcatccacgacaggcttgctcgggttcctgtttgttgctctgcgggacagagcaGAGTAGACTTGGTGCAGAGAAAT
HGDP01334	ERR1305264.18493913	chr8	127198430	127198479	+	NC_001514.1	354	456	+	aacttttgtcttgctgccattcttcgcgcctcttgtcccatccctttctcatccacgacaggcttgctcgggttcctgtttgttgctctgcgggacagagcaCAGGAAGGGGGATCAGCCAGTTCAAAGCCCTGGGGGGTGGGGGCTGTGC
HGDP01334	ERR1296060.38629221	chr6	183034	183084	+	NC_001514.1	355	456	+	acttttgtcttgctgccattctgcgcgcctcttgtcccatccctttctcatccacgacaggcttgctcgggttcctgtttgttgctctgcgggacagagcaGTGAGGCAAGGTTTTCTAAGATCTCATCCAACTAAATGATTCAGAAAGCG
HGDP01334	ERR1296156.39141396	chr3	59445623	59445674	+	NC_001514.1	356	456	+	cttttgtcttgctgccattcttcgcgcctcttgtcccatccctttctcatccacgacaggcttgctcgggttcctgtttgttgctctacgggacagagcaGAGAAGCAGGCAAAAGCACAAAACTCTTCAGATGAAAAAGAATAAAAAATG
HGDP01334	ERR1252333.38234777	chr7	140816248	140816298	-	NC_001514.1	358	457	+	tttgtcttgctgccagtcttcgcgcctcttgtcccatccctttctcatccacgacgggcttgctcgggttcctgtttgttgctctgcgggacagagcaaTCAAAGAGGGTGATCCATTCAGTTTCTGTGTAGACAGGAATAATAATAATAC
HGDP01334	ERR1329932.34204281	chr12	92502984	92503037	+	NC_001514.1	358	456	+	tttgtcttgctgccattcttcgcgcctcttgtcccatccctttctcatccacgacaggcttgctcaggttcctgtttgttgctctgcaggacagagcaCTGACCAGCAAATTCAAAGAGCTGCTCTTCACGGGATTCCTGAGGTGATTCTA
HGDP01334	ERR1289460.7619190	chr3	106195797	106195861	+	NC_001514.1	371	458	-	cattcttcgcgcctcttgtcccatccctttctcatccacgacaggcttgctcgggttcctgtttattgctctgcgggacagagcaagGGCTTATACTCCTGAATGATCTTTGAAAATCTGAGAGCCCATTAAAAAGAACTGATGTTCAAAT
HGDP01334	ERR1296156.39167677	chr17	58600315	58600434	+	NC_001514.1	424	456	+	ggttcccgtttgttgctctgcgggacagagcaGAGTTCGAGTGGTCTCAAACCAACATGGTGACCAACATGGTGACCACCATGGCCTGACCAACATGGTGAAACCCCATCTCTACTAAATACAAAAAATTAGCCAGGCATGGTGGTGCATG
HGDP01334	ERR1296156.39233692	chr21	25417927	25418046	-	NC_001514.1	426	456	+	ttcctgtttgttgctctgcgggacagagcaGATATCACTCTGGTGGGAGGCTTGGGGTGCCTCATTAGAGTTAGCAAAGGTGCCCAACTTGGCCTTTGTTTGGGAGCATACAGTTATTTTCTATAGTGCCTGGCTAGAGTAGAATGCTTAT
HGDP01334	ERR1305264.26041434	chr11	68255472	68255593	+	NC_001514.1	426	456	+	ttcctgtttgttgctctgcgggacagagcaGATGACATACTATCTCGCAGGGCTGTGGTGAGGATGAAATGAATTCACGTGTGAAGCACTGGGAATAAAGGTTCACCCTTTCCCTCCCCCCAAGAAACGATCCCTCCACCATTCCACCTTC
HGDP01334	ERR1295964.35645281	chr12	743105	743232	-	NC_001514.1	435	457	+	gttgctctgcgggacagagcaaACTTGGTCTCCCAAAGTGCTGGGATTACAGGTGTGAGCCACCGCACCTGGCCCTGACTATACTTTAAATGGGCAATTTTTTATTGTATATAAGTTATTCTTCAAGAAATCAGATTTTTAAAATGATATT
HGDP01334	ERR1329932.34172868	chr1	67432409	67432429	-	NC_001514.1	904	1034	-	aataagggacgtccttactcctcagagcgactcccccgacattcaacgcctctccaagcaggctcacacaatccttactacccactcccgacctccatgcagacaagcccctgtaacaattaccacctctCAACAGGCCTGCCCCCCCCCC
HGDP01334	ERR1305360.34863736	chr3	16664245	16664267	-	NC_001514.1	4395	4519	-	ttaacgatttccaaaaattactcggggacattcagtggctccgaccctatttaaaattgcccaccagtgcccttgttccccttaacaatcttctaaaatgcgatccacatcctttatcggttcgGCACCTGACCCCCCAGGCAGAGCGATC
HGDP01334	ERR1305360.14495815	chr6	43511908	43511927	-	NC_001514.1	4604	4733	-	cttcccctagtactcctcttgctcccaactccccatacacccaccgcggtgttttggcaaccaaacggtaccgaccctacaaaaaacggaagccccctcctttggctccatctacctccctccccatcaCAACCCCTCCCCACCTACCCCT
HGDP01334	ERR1305456.39083015	chr1	219423940	219423990	-	NC_001514.1	5235	5334	+	aatcctcaaacaatgctacccccttcttttctaaactgcaacagctaattttaaacagacaacaccctttctttatcggacatcttcgggcccacctaaGTGATATATACTATACACTGCATTTATAATATAGTACATAATAAAGAATGGT
HGDP01334	ERR1296060.38474079	chr6	39559041	39559062	+	NC_001514.1	7716	7845	-	ATAGTCTCAGGACCAAAAACACggctctacaggaacgttgctgcttttatgccaacaagtcaggaattgtccgagataaaataaaaaatctacaagaagacctcgaacaaagacgcaaggcacttgcagacaatcccttcctcaccggcct
HGDP01334	ERR1296156.39199202	chr3	59787027	59787130	+	NC_001514.1	8327	8375	-	CAGAGGGCTGGTCTGTATAACTAGAAAAGCCAAAATTGTTGGGTGTTTACTATGTGTTAGGTATTTTGCCTTCTTTTAGGTGAACCTCATAACATGCTATATCgatgttgggaacccaggctaagctgatgctattggaacaaaaggttgc
HGDP01334	ERR1252333.38222209	chr2	68417380	68417457	+	NC_001514.1	8329	8403	-	GTATGTCAGTTATATCCCAATAAGGCCATGCTTTGCACATAGAAGGCTGTGAATCCAGAGTTTGGCAGACACAGCACtgttgggaacccaggctaagctgatgctattggaacaaaaggttgcatcagccctccccgccaaaagcatgccc
HGDP01334	ERR1252333.38787403	chr3	61985263	61985372	-	NC_001514.1	8329	8369	-	AACAGACATGTAGCCCACCCAACGGCTAAGGCAGGTGGGTGCAAGCATTTCATGGCATGCAAAGGGAGAGGAGGGGCCCCACCTCCCCAGGAGGGAACTTATGGTGGCGGTtgttgggaacccaggctaagctgatgctattggaacaaaa
HGDP01334	ERR1289460.38033016	chr1	84569461	84569504	-	NC_001514.1	8329	8435	-	AGAACTGTGACAGCTATAACAATAGGCAGTGTGCTTCCCCACTGCtgttgggaacccaggctaagctgatgctattggaacaaaaggttgcatcagccctccccgccaaaagcatgccccgggcgtggtggcgggccaccaatggaggacc
HGDP01334	ERR1296060.38512056	chr8	141096834	141096918	-	NC_001514.1	8329	8394	-	CTCCTTCTAAAAAATAAAAAATAAAAATAAAAATAAAAAATTCCCTTTCCTCCCCAACAAGGAGGGCAACATCAGAAGTGCTACCTtgttgggaacccaggctaagctgatgctattggaacaaaaggttgcatcagccctccccgccaaa
HGDP01334	ERR1296060.38533730	chr3	124926158	124926266	+	NC_001514.1	8329	8372	-	CTTCAGCAACGAAGGACAGACTCATTAACTTGTTTCATGGCCAGGAATTGATTAAGTCACAGGATGTTACAGCCAGAAGAGATTTGGGGGGCTTTTTAGTTCAGTCTCtgttgggaacccaggctaagctgatgctattggaacaaaaggt
HGDP01334	ERR1305360.35004751	chr12	11728983	11729081	-	NC_001514.1	8329	8380	-	CTGTTGCTTCAGTTCAGTATGTCACAGAGCCATCAAAAATAATAGAGAATGTATGTCAAAGTGTTTTGTAAGCTGTAAAGCCCAACCTACCGTAGTACATtgttgggaacccaggctaagctgatgctattggaacaaaaggttgcatcag
HGDP01334	ERR1305360.35218046	chr11	33933737	33933800	+	NC_001514.1	8329	8417	-	GCACCAAGGCTACTAGCTATTGCTTACTGAGCATGTTTCCAGTGCCGGGCACATTCCACAGGGtgttgggaacccaggctaagctgatgctattggaacaaaaggttgcatcagccctccccgccaaaagcatgccccgggcgtggtggcg
HGDP01334	ERR1305456.38784150	chr14	75501337	75501405	+	NC_001514.1	8329	8412	-	AGGGAGTTACCTGGAGATTATGTGAGAGATTATGCCACCTCCCAGAGGGCAGCCCATATCCAGTGACTtgttgggaacctaggctaagctgatgctattggaacaaaaggttgcatcagccctccccgccaaaagcatgccccgggcgtgg
HGDP01334	ERR1305456.39006693	chr20	53830520	53830577	+	NC_001514.1	8329	8423	-	TAAAAACGGATAATGTAGCTACAAATAGCTACAGGGAAGGAAAAATCTATTTGTAAGtgttgggaacccaggctaagctgatgctattggaacaaaaggttgcatcagccctccccgccaaaagcatgccccgggcgtggtggcgggccac
HGDP01334	ERR1329932.34011102	chr14	55661024	55661045	-	NC_001514.1	8329	8457	-	CAATCTCAACATTCATGTTTTTTtgttgggaacccaggctaagctgatgctattggaacaaaaggttgcatcagccctccccgccaaaagcatgccccgggcgtggtggcgggccaccaatggaggacctgatcacgggcaagacatgcct
HGDP01334	ERR1329932.34218825	chr2	216018564	216018672	+	NC_001514.1	8329	8372	-	AGCGTCTTCCTTAAAGAAAAAATAGGGTTTCTGAAACAAACCAGTACTCTGAGCCAAGCATCATCACTCACCCCAAGTGATCCAAGATAGAGAAGCAACATGCCTCACtgttgggaacccaggctaagctgatgctattggaacaaaaggt
HGDP01334	ERR1334098.38286042	chr1	26014158	26014231	-	NC_001514.1	8334	8405	-	AACTGTACAGGTAGATACACAACTGATCATTATAGTCAATCCGAGCCCACCTTGCCTTACCTTTCTCCTCATGCCTGTTTggaacccaggctaagctgatgctattggaacaaaaggttgcatcagccctccccgccaaaagcatgccccg
HGDP01334	ERR1289460.17129226	chr6	155183128	155183148	-	NC_001514.1	8656	8785	+	ttgaaataaactttgcagctggatcagaacttttgtcttgctgccattcttcgcgcctcttgtcccatccctttctcatccacgacaggcttgctcgggttcctgtttgttgctctgcgggacagagcaCATGTACTCGTAGGGACTGTTT
HGDP01334	ERR1295964.13361509	chr7	89336206	89336228	-	NC_001514.1	8659	8785	-	aaataaactttgcagcttgatcagaacttttgtcttgctgccattcttcgcgcctcttgtcccatccctttctcatccacgacaggcttgctcgggttcctgtttgttgctctgcgggacagagcaTATATTTATTAGATCGGAAGAGCAC
HGDP01334	ERR1305552.13482677	chr5	148808220	148808251	-	NC_001514.1	8666	8781	+	cgttgcagcgtgagcagaacttttgtcttgctgccagtcttcgcgcctctggtcccctccctttctcatccacgacaggcttgctcgggttcctgtttgttgctctgcgggacagTGCACAAGAACATGCAATTGCTTATATGAATGATCC
HGDP01334	ERR1305648.12211701	chr5	91164397	91164429	+	NC_001514.1	8666	8785	+	ctttgcagcttgatcagaacttttgtcttgctgccattcttcgcgcctcttgtcccatccctttctcatccacgacaggcttgctcgggttcctgtttgttgctctgcgggacagagcaGTTGATGATCCTGCACATAAATGTTGATTGGA
HGDP01334	ERR1329932.15585457	chr7	140401858	140401896	-	NC_001514.1	8674	8785	+	cttgatcagaacttttgtcttgctgccattcttcgcgcctcttgtcccatccctttctcatccacgacaggcttgctcgggttcctgtttgttgctctgcgggacagagcaGTCCGCAACGTTTGAGAAGCACTGAAATACAGGGCAATTT
HGDP01334	ERR1334098.38744331	chr12	8954006	8954044	-	NC_001514.1	8674	8785	+	cttgatcagaacttttgtcttgctgccattcttcgcgcctcttgtcccatccctttctcatccacgacaggcttgctcgggttcctgtttgttgctctgcgggacagagcaGGAGGCACCACTAAAAGGCTCCCACTGGCTGCTCAACAGA
HGDP01334	ERR1305360.34949312	chr6	143193169	143193215	+	NC_001514.1	8679	8785	+	tcagaacttttgtcttgctgccattcttcgcgcctcttgtccatccctttctcatccacgacaggcttgctcgggttcctgttcgttgctctgcgggacagagcaTGCAATAATCTCTTTCTAAAATTTAGTGATAGAAGCCATATTGCCT
HGDP01334	ERR1329932.16609956	chr7	6433108	6433164	+	NC_001514.1	8690	8785	+	gtcttgctgccattcttcgcgcctcttgtcccatccctttctcatccacgacaggcttgctcgggttcctgtttgttgctctgcgggacagagcaGGAGTGCTTCTCTATGTGACCTGAATATGTTTTCACATCCTGCCCTCAGACAAGTC
HGDP01334	ERR1305264.36927280	chr5	143213568	143213632	+	NC_001514.1	8698	8785	+	gccattcttcgcgcctcttgtcccatccctttctcatccacgacaggcttgctcgggttcctgtttgttgctctgcgggacagagcaCACTGAGCATTGCCAGCTTTCAACAGGTTCTGTTGGGAGTGTGTTCCCCAGAGCAGCTTGGAAC
HGDP01334	ERR1305648.13814836	chr6	43380358	43380429	+	NC_001514.1	8705	8785	+	tgcgcgcctcttgtccgatccctttctcatccacgacaggactgctcgggttcctgtttgttgctctgcgggacagagcaTCAGAGTAAGGTGTCCAGATTTTGCCCTGTCATTGGAGATTTTTGCATAGGATGACAGAATAAAGTGATCT
HGDP01334	ERR1295964.35838615	chr2	59912712	59912817	+	NC_001514.1	8739	8785	+	gacagacttgctcgggttcctgtttgttgctctgcgggacagagcaGTTTGGACTTTTTAGACTTTATAGGCACAAATAACTGTAGGGATTGAAATACTCAGTGAATAATGTCATGTCTACACACAACAAAAGATTTTTTCCATCTGGAAG
HGDP01334	ERR1305552.39513772	chrX	41292187	41292311	+	NC_001514.1	8758	8785	+	ctgtttgttgctctgcgggacagagcaCTAAATCAATTAAGAAATGGGATATCAGAATAACCAATAACGCTTTTTAAAAATACGAAACAGAAAGCCAAAAATCTCTCCCAAGGCCCCCACCCTACCTCCACAAAAGAAAGAAAAAAGAAAG
HGDP01336	ERR1289472.38751522	chr12	11668471	11668576	+	NC_001514.1	0	46	-	ATCGAAAAGAGTATCATGTGAGATTAGGGCTGTAGAGGAACAGCCTTTCAACTAGTCTTCTATGTGGTAAAGGTGGCACCCAGTTTCCAAAGACAGCACAGACGCtgttgggaacccaggctaagctgatgctattggaacaaaaggttgc
HGDP01336	ERR1289472.38783749	chr13	42399833	42399946	-	NC_001514.1	0	36	-	CCTAATGCTCAAAGATGCAATATCAACTAAATGACTCCCATATTAAGTTCAATCTGTCAACCAGGAATGATTGACCAACTAATTTTCTTGAAAATTATCCACAAAGGTTCTACACtgttgggaacccaggctaagctgatgctattggaac
HGDP01336	ERR1295976.35775695	chr13	42390050	42390179	-	NC_001514.1	0	20	-	TCAGTTAATTTTAGAGGTCAAGAACCAAGAAGCACATAGTGAGTTTGACAATATGGAGGTCACTGGGGAGCTTTGGCCTCATTGATTAATGAGTCGTGTGTCAGATTGAATCCCAGAAACCTGATCCCATCtgttgggaacccaggctaag
HGDP01336	ERR1296072.13992318	chr6	37574752	37574828	+	NC_001514.1	0	75	-	TACGAATAGATCGTATTTTGTTATAGTGATGGACTTTTGGGTTGTTTCCACTTTTAGAATACTGTGACTTCATGCTtgttgggaacccaggctaagctgatgctattggaacaaaaggttgcatcagccctccccgccaaaagcatgcccc
HGDP01336	ERR1296072.38452578	chr5	107480305	107480420	+	NC_001514.1	0	36	-	TTATTTAAAATTAAATTCAACTGTATTTTGTATCTACCTACAACTTCTTGCCCTGTGAAGGGGTACAAAGATGTATCAAAGATGCTCTCTGCTTCTAAGAAATTGTTTATTAACTtgttgggaacccaggctaagctgatgctattggaac
HGDP01336	ERR1296168.14541697	chr6	72791809	72791906	-	NC_001514.1	0	52	-	ATTAAGTCATAGGGGCTCTGCCCTCACATGGATTAATGCTGTTATCAGAGAAGTGGCATCCTTATGAAGGATGAGTTTGGCCCCTTCCATCTCTCCTGCtgttgggaacccaggctaagctgatgctatgggaacaaaaggttgcatcagc
HGDP01336	ERR1305372.37703168	chr15	57104097	57104188	+	NC_001514.1	0	60	-	TATTGCAGTATGTGTAGATTATAAAATCTAAAGAATATCAAAAAGTTAACATTGGTCTGATTGGAAGTTAGTATCAGGAGAGACACCGTATtgttgggaacccaggctaagctgatgcgattggaacaaaaggtggcatcagccctccccg
HGDP01336	ERR1305468.39169623	chr5	143020964	143021068	-	NC_001514.1	0	45	-	GTTCATATTTCCTTCTTCAATCACTGCTCTTCTCCCCACCTCCCAGTGTGAATGACAAATTGGCAAACTGCAGTGGGTTCTTCAGCATTTTTATTCAAATATAAAGtgttgggaacccaggctaagctgatgctattggaacaaaaggttg
HGDP01336	ERR1305468.39257474	chr16	21199341	21199382	+	NC_001514.1	0	110	-	AAAGGATAGATTCTTAAAGAACTCATCGTCTATAGAACTAGtgttgggaacccaggctaagctgatgctattggaacaaaaggttgcatcagccctccccgccaaaagcatgccccgggcgtggtggcgggccaccaatggaggacctgat
HGDP01336	ERR1305564.39997900	chr6	43891264	43891382	+	NC_001514.1	0	33	-	TGCTCATCCTCTCTCCCTCTGTCCACCTGTTTCTCTTTCTTCCAGCGTTTCTCCCTCTCACGCGCTGCCTCTGTCATTTTCTCTCTTTCTTCGTCTTTCTCTCTCTCTCATTGTTCTGtgttgggaacccaggctaagctgctgctattgg
HGDP01336	ERR1305660.39129101	chr5	159099648	159099735	+	NC_001514.1	0	64	-	ATTTTTAAAAAATGTAAACCTCTGCTCAAAACTGAGCGATAACCCGAAAAAAAGAAGAAAGGGAAAATCCAACGAAAAGACCAAAATtgttgggaacccaggctaagctgatgctattggaacaaaaggttgcatcagccctccccgccaa
HGDP01336	ERR1305660.39515407	chr4	112137060	112137090	-	NC_001514.1	0	119	-	TCCTCAGTTTTTTTATTTGCAAAATAACGGGTtgttgggaacccaggctaagctgatgctattggaacaaaaggttgcatcagccgtcccctcctaaagcatgccccgggcgtggtggcgggccaccaatggaggacctgatcacgggcaa
HGDP01336	ERR1329944.35837247	chr1	234491709	234491832	+	NC_001514.1	0	28	-	CTGATGCCCACCAGTTGGGAACTATAGTGGTGGGTTTGTTTGTTTGTTTGTTTGTTTTGTGATGGAGTTTTGCTCTTATTGCCCAAGCTGGAGTGCAATGGTACAATCTCGGCTCACCGCAACtgttgggaacccaggctaagctgatgct
HGDP01336	ERR1334110.39612933	chr14	75519435	75519501	-	NC_001514.1	0	83	-	GAGACTAATGAGAGAAATGCAAAATTAGTTTTTACATAAAAAGACGGGTCTTATTTAATAGTATTAATtgttgggaacccagactaagctgatgctattggaacaaaaggttgcatcagccctccccgccaaaagcatgccccgggcgtgg
HGDP01336	ERR1252345.38078787	chr1	234498412	234498487	+	NC_001514.1	381	457	+	gcctcttgtcccatccctttctcatccacgacaggcttgctcgggttcctgtttgttgctctgcgggacagagcaaTAGCCCTAGCAAACGAATGCAGATGTCTTCCAGTTTTAAAAAGATAGCTACATAATCTTGGGTCAAGTGAACAGG
HGDP01336	ERR1305276.37112085	chr3	171291057	171291140	-	NC_001514.1	390	456	+	ccaatccctttctcatccacgacaggcttgctcgggttcctgtttgttgctctgcgggacagagcaGAATATATGGTTAAGGTTTGCACGTTTTCTGTGAAGTGGTGCAGTATGAACTCTAAGTAGATTGTGAAAAGTTAAGGATATATAT
HGDP01336	ERR1329944.36361236	chr3	46545162	46545247	-	NC_001514.1	393	457	+	atccctttctcatccacgacaggcttgctcgggttcctgtttgttgctctgcgggacagagcaaAGGAGGAGTGGAACTTTGTGGCCGAATGCAGGAGGAAGGGCATCCACCAGGATGTATACTGCAAGAATGGCTTCATAGACACCAGCG
HGDP01336	ERR1289472.38238232	chrX	13082217	13082306	+	NC_001514.1	394	456	+	tccctttctcatccacgacaggcttgctcgggttcctgtttgttgctctgcgggacagagcaCTTGAGCACAGAGTTTCAGCTTTGGGCAAGGAAGAATTTCCCTGTGTCATTTTGTTTAGGGAAATGTTTCCCGAATAATACACATTTCA
HGDP01336	ERR1295976.35376475	chr2	147165690	147165786	-	NC_001514.1	403	456	+	catccacgacaggcttgctcgggttcctgtttgttgctctgcgggacagagcaGTGACAGGGACTCTCTAAGGCATGAACACTTGATTTGATTTGACTTTTTTCTATTCTTCTCTACTGTTTTTATCTTGTTTCCAGTAGAGCTGAAAGTC
HGDP01336	ERR1334110.17898244	chr7	55548777	55548884	-	NC_001514.1	414	456	+	ggcttgctcgggttcctgtttgttgctctgcgggacagagcaGCTGGGATCTCATGATCCTGCAATGCCTGTTATAGAACCCAGTTGCTTGCCAGTTTTCTTTCATCTTTCGTCTACTTATAATCTACAGAGCAAGAGTGCTGGTGATTAT
HGDP01336	ERR1305564.39856647	chr8	97603230	97603341	+	NC_001514.1	416	456	+	cttgctcgggttcctgtttgttgctctgcgggacagagcaGAAGAGGTTAACTGAAAATCCTGTAGTCATGAATTTCAGTATGGAGTACCAATATGAACAAATGCAGTATTTTATCTTCAAAACAAAACCAAAAATATTTCCTAGTTCCGT
HGDP01336	ERR1295976.35346070	chr21	25499528	25499642	+	NC_001514.1	419	456	+	gctcgggttcctgtttgttgctctgcgggacagagcaTACCCCTGAACTTAAATTTTTAAAAAATAAAATAAAAATATAAAAGTAACAGGATTAAAAAAAATAGCATGACGCCCAATAAGCACCATTTCCATCAATCCTGATACGTGATGT
HGDP01336	ERR1295976.35606887	chr14	60208709	60208825	+	NC_001514.1	422	457	+	cgggttcctgtttgttgctctgcgggacagagcaaTAGTGCCTGAAACTTACCAGGTGTTCATGTAAGTATAGAAAGCAGTGGAAAAATAAATAGCAGTACAGGCCACTGGACCAAAAATTACTCTGTTGATAGAATTTGAAGCAAATAAA
HGDP01336	ERR1305276.37073897	chr6	12062723	12062839	-	NC_001514.1	424	457	+	ggttcctgtttgttgctctgcggaacagagcaaCTTTCAATACGCAAAATGACAGTAACGTGTGGGTGTTAGAAACTTCTCTCAGTTCAAATCCTGGTCTATCCCTTTCTTATCTTTATGACATTGAGCAAGTTACTTATAAGCCAAACCT
HGDP01336	ERR1305468.32603133	chr5	52305001	52305018	-	NC_001514.1	885	1015	-	cttttaattattataatttaataagggacgtccttactaatcagagcgactcccctgacattcaacgcctctgcaaggagggtcacaaaattcttattagccactcccgacctccatctagacaagccccACGTTGGGCGCCACTTGCTCT
HGDP01336	ERR1296168.18674745	chr2	231019905	231019926	+	NC_001514.1	2537	2666	+	CCCCACTCGACTCCCGACCCCGcctaacgccccacaggctagccttataacaaatttaggtcccaccacaaaatgtcctcgctgcaaaaaaggatttcactgggcttcagaatgccgttctcgattagacattaatggacaacccattatt
HGDP01336	ERR1305468.8098480	chr2	152097285	152097328	+	NC_001514.1	4535	4643	+	gcaaagcaatctctagccctcatcaacaaggctatccaaaatcaaagtgttcaacaaatttcgtataaccttcccctagtactcctcttgctcccaactccccatacaTAAAGAAACACCAGAGCTGCCATCATAGGTTAGAAAACACATT
HGDP01336	ERR1305276.34988750	chrX	46706348	46706417	+	NC_001514.1	6577	6659	+	ataccggtcattaatggccgccccggcccgtgcccaagcgagtgcacaaacaacattaaatcccagatgcactcctcctgctTAGATGTAATAAGACGGATCATGAGCTGGTAATTAACAAAGCATGGTAATGGGTACATTGGATTTGGTT
HGDP01336	ERR1329944.36240932	chr20	34408997	34409068	+	NC_001514.1	6955	7035	+	cgctcaaaaccaagaggacctgacattgatgcacaaatgcttgatattctgtcagccacccaccaggccctcaatatctcTTTACCTTCTCTAGTTTAGTTGGTGATGATATTGCTCTTGTCACTGAACAATAGCTGAAGAGAGCCCATGG
HGDP01336	ERR1296072.38401735	chr9	33426908	33426929	-	NC_001514.1	7298	7425	-	ctggcccaggccaagctttcgtttgcggcaacaacctcgcctctactgctctgcctgcaaactggacagggacctgtgtgctagccgccctcctgccagctatagacactctttctggtgatgacccGGCCACCATCCCTACCCCTGCCCC
HGDP01336	ERR1296168.38818659	chr6	166916925	166917021	-	NC_001514.1	7810	7860	+	aaggcacttgcagacaatcccttcctcaccggcctcaatggacttctcccAACAATATCTCATAGAGACATAAAACCGTCTGACCAATAAACTCAGGCAAAAATGTATTTTGACAATTCTAAAGATATTTTTATTTTTCCAACAATTTTAG
HGDP01336	ERR1289472.38799740	chr15	58257530	58257549	+	NC_001514.1	8288	8419	+	taaggtccgcctcctcttgttttaaagaaaaagggaggagatgttgggaacccaggctaagctgatgctattggaacaaaaggttgcatcagccctccccgccaaaagcatgccccgggcgtggtggcgggAGGGCTGATGCAACCTTTTG
HGDP01336	ERR1305468.38734885	chr12	92441826	92441882	+	NC_001514.1	8327	8422	-	ACAAAATAATTTCAGTTCTCAAGAAACTTAATCTTGGGAAGGATAAACAAAAACTTgatgttgggaacccaggctaagctgatgctattggaacaaaaggttgcatcagccctccccgccaaaagcatgccccgtgcgtggtggcgggcca
HGDP01336	ERR1252345.38104039	chr17	17763725	17763759	-	NC_001514.1	8329	8444	-	CTAGGCTTTTTGTGGCCTGGACCCTCCCAACCTCTCtgttgggaacccaggctaagctgatgctattggaacaaaaggttgcatcagccctccccgccaaaagcatgccccgggcgtggtggcgggccaccaatggaggacctgatcacgg
HGDP01336	ERR1295976.35836913	chr1	234965706	234965800	-	NC_001514.1	8329	8384	-	TTTGTATTAAAAAACCAAATCAACAAAAACTATTCTTCCAGACAACCTCTATAAACGTTCCAAACTAAAATTCATGAGATTCCCTTCAGAGTATTTtgttgggaacccaggctaagctgatgctattggaacaaaaggttgcatcagccct
HGDP01336	ERR1305564.39906426	chr15	80040044	80040114	+	NC_001514.1	8329	8410	-	TACATTATACTTTCTTCTAGCACCGGAACTAATATTCATTCATTATCATAGACTTGGGGGGAATAAAAAGtgttgggaacccaggctaagctgatgctattggaacaaaaggttgcatcagccctccccgccaaaagcatgccccgggcgt
HGDP01336	ERR1305660.39303726	chr6	322425	322501	-	NC_001514.1	8329	8402	-	GGTTGGAATCTGTGAATGAGAAGCTGCAGAATCTCAGCTTGGGGGAAGCAAAACTCAAGCTCTACACTGGGGCCAGAGtgttgggaacccaggctaagctgatgctattggaacaaaaggttgcatcagccctccccgccaaaagcatgcc
HGDP01336	ERR1334110.38990161	chr3	98731054	98731130	-	NC_001514.1	8329	8402	-	ACAGATTGCCTTTGACATAACCCACACAGATTTTGTAATTTTAAACGTGGCTCTTGAGACATCAGGATAGTGAAAGAGtgttgggaacccaggccaagctgatgctattggaacaaaaggttgcatcagccctccccgccaaaagcatgcc
HGDP01336	ERR1305564.40010303	chr6	60339510	60339531	-	NC_001514.1	8459	8585	-	AAAAGCATGCCCCGGGCGTGGTGGCgggccaccaatggaggacctgatcacgggcaagacatgcctcagggccaccaataaaggacctgatcacgcacagaacatgcatggctgcaccaatggggtagctgatcatgagctaaacactcgt
HGDP01336	ERR1329944.36218741	chr5	97074169	97074194	+	NC_001514.1	8459	8581	-	CGCCAAAAGCATGCCCCGGGCGTGGTGGCgggccaccaatggaggacctgatcacgggcaagacatgcctcagggccaccaataaaggacctgatcacgcacagaacatgcatggctgcaccaatggcgtcgctgagcatgagctaaaccc
HGDP01336	ERR1305372.14214019	chr6	73588430	73588474	-	NC_001514.1	8680	8785	+	cagaacttttgtcttgctgccattcttcgcgcctcttgtcccatccctttctcatccacgacaggcttgctcgggttcctgtttgttgctctgcgggacagagcaCTTCCCTGGGTCTGGAAGGTCTCTCCTCAACCTTGCCACCTCCTTC
HGDP01336	ERR1334110.39575082	chr22	35119286	35119332	+	NC_001514.1	8680	8785	+	cagaacttttgtcttgctgccattcttcgcgcctcttgtcccatccctttctcatccacgacaggcttgctcgggttcctgtttgttgctctgcgggacagagcaGTTAGCTTTGTGGCAGAGTTAAATTAAGGAGTAAGTAAAAATATCT
HGDP01336	ERR1305372.37513903	chr2	88845465	88845518	+	NC_001514.1	8687	8785	+	tttgtcttgctgccattcttcgcgcctcttgtcccatccctttctcatccacgacaggcttgctcgggttcctgtttgttgctctgcgggacagagcaGTTATATGCATGGATGGAAAGGGAATATGGTAGAAGAGAATGCTTCTGTCATG
HGDP01336	ERR1252345.38227076	chr4	41172494	41172561	-	NC_001514.1	8703	8785	+	tcttcgcgcctcttgtcccatccctttctcatccacgacaggcttgctcgggttcctgtttgttgctctgcgggacagagcaCTCTGGATGCTCCTAATCTAGTGGGGGAGACCAAGAGCCTAACAAATCATCATTTGAAATGGTGGTAGT
HGDP01336	ERR1305660.14162682	chr6	21139145	21139206	-	NC_001514.1	8703	8785	+	tcttcgcgcctcttgtcccctccctttctcatccacgacaggcttgcgcgggttcctgtttgttgctctgcgggacagagcaAAAGGCCCAATTAAAAATAATCTTCAGGGACATCCTAATTGACATGTTCCAGAAAGTCTGCTGGAAAAC
HGDP01336	ERR1296168.17553621	chr7	114898934	114899037	-	NC_001514.1	8739	8785	+	gacaggcttgctcgggttcctgtttgttgctctgcgggacagagcaCATTACTGTGCAGTATCGATGAAGTCATAAAGGCTTGCTAAGTTTGTGTTGTATATTCAATATGTATTTAAACTTATACCATAACTTATCTCTTTTTGTTGCTTC
HGDP01321	ERR1296082.37345548	chr9	76460992	76461078	+	NC_001514.1	0	65	-	GCTTAACAGTAAGAAAAACGTTTTTCCCTAAAACTGGGATCACAAAATCCACTTTATCCACATGGACTAAACAGGTAATGCACAAGtgttgggaacccaggctaagctgatgctattggaacaaaaggttgcatcagccctccccgccaaa
HGDP01321	ERR1296178.37566642	chr9	5528592	5528684	-	NC_001514.1	0	57	-	CTTAGTATACAATTACAAAGGATGAAACGATTTGAATGTCACCAATGAAGATATACAATAAGTACATAAAAACTTAACTAAGGCCAGGTGCAGTtgttgggaacccaggctaagctgatgctattggaacaaaaggttgcatcagccctcc
HGDP01321	ERR1305574.33675717	chr19	49894550	49894650	-	NC_001514.1	1	50	-	CTCCAGCCTTGTCCCCATTTCATTCCCATCCCCCAGCATTGATTACCCCAAATCTAGCCCCACCCCCAGCCTCATGCTGGTCCCCAGCTACTCTCCCCTCCCgttgggaaccccggctaagctgatgctattggaacaaaaggttgcatca
HGDP01321	ERR1252355.36101519	chr5	160495290	160495375	-	NC_001514.1	392	456	+	catccctttctcatccacgacaggcttgctcgggttcctgtttgttgctctgcgggacagagcaCTCTACCATTCCTCGAAAAAACTGGAAGACACCAGCCTGCATAGTTCAGTAGTTCAGCCATCTGTCCAACTGAAAAGTCATCGAAAC
HGDP01321	ERR1296178.37486810	chr21	41861708	41861825	-	NC_001514.1	424	456	+	ggttcctgtttgttgctctgcgggacagagcaTCTTTCCTCTGCCTCACTTCCTTGTAGCTAACTCACTCTCCTAACTTGAAGTTTTCAACCCGGCACTGCTCTCAGACACACAAGTTCAGTGACTGTGAGTTTCCATATGAGTTTTGCAC
HGDP01321	ERR1252355.35993045	chr8	59974456	59974498	-	NC_001514.1	8321	8427	-	AGCAACTCTCCCATCATATTCACAGGTTCCACTTACACTTAAGTggaggagattgttgggaacccaggctaagctgatgctattggaacaaaaggttgcatcagccctccccgccaaaagcatgccccgggcgtggtggcgggccaccaat
HGDP01321	ERR1305670.36277313	chr6	88765776	88765813	-	NC_001514.1	8329	8441	-	TTATAGAGGTTTTTGTAACAAGTCTCTTGAAATAACCTTtgttgggaacccaggctaagctgatgctattggaacaaaaggttgcatcagccctccccgccaaaagcatgccccgggcgtggtggcgggccaccaatggaggacctgatca
HGDP01321	ERR1305574.38043583	chr1	110556644	110556709	+	NC_001514.1	8699	8785	+	ccattcttcgcgcctcttgtcccatccctttctcatccacgacaggcttgctcgggttcctgtttgttgctctgcgggacagagcaATCTGGGAAAACAGTGGCAGTTGGGGTGCCCCCGCAAGTGCCTGCCAGCATCTCCCAGCCCTTGG
HGDP01156	ERR1373297.16506899	chr7	50087543	50087583	-	NC_001514.1	0	109	-	AAACTGATATAAGTTTTCACCCTTAAGTATGATGTTATCTGTtgttgggaacccaggctaagctgatgctattggaacaaagggttgcatcagcactccccgccaaaagcatgccccgggcgtggtggcgggccaccaatggaggacctga
HGDP01156	ERR1373297.29181989	chr10	62013634	62013707	+	NC_001514.1	0	78	-	TCAACATTTTTAGATGCTACATGTAAGTGAGATCTTGCAGTATTTGTCTTTCTGTGACTACCTTACTTCACTCtgttgggaacccaggctaagctgatgctattggaacaaaaggttgcatcagccctccccgccaaaagcatgccccggg
HGDP01156	ERR1373297.29515929	chr10	62013646	62013707	+	NC_001514.1	0	90	-	GATGCTACATGTAAGTGAGATCTTGCAGTATTTGTCTTTCTGTGACTACCTTACTTCACTCtgttgggaacccaggctaagctgatgctattggaacaaaaggttgcatcagccctccccgccaaaagcatgccccaggcgtggtggcggg
HGDP01156	ERR1422983.26828962	chr18	60599329	60599392	-	NC_001514.1	0	86	-	AGAAAACACAAAAATAACTCGTAGTATTTCCAAAGAAACAAGAGGGGATCACATATCCACAAAACtgttgggaacccaggctaagctgatgctattggaacaagaggttgcatcagccctccccgccaaaagcatgccccggccgtggtgg
HGDP01156	ERR1422995.31472639	chr7	7942445	7942475	+	NC_001514.1	0	121	-	ACAAAGAAAAATACTGGTATATTTAATTACtgttgggaacccaggctaagctgatgctattggaacaaaaggttgcatcagccctccccgccaaaagcatgccccgggcgtggtgacgggccaccaatggaggacctgatcacgggcaaga
HGDP01156	ERR1423079.30801252	chr13	84592950	84593052	-	NC_001514.1	0	47	-	GTAAAGAAAGATAAAAGTAGAAGGGCTAGGGAGATAGGTATTTAAGCATTTGAAAGAGAAAAGGAAATGGTATTCAAGATATAAAAGAAACTGAGAAAATAATTtgttgggaacccaggctaagctgatgctattggaacaaaaggttgca
HGDP01156	ERR1423079.31382357	chr7	70748234	70748361	+	NC_001514.1	0	24	-	ACAAATTAAGGATAATGAAATGAAGTAATGGCAAGCGATGAAATAATGGCAAAAGATTTTATTTTCCTACAAAGTATTTATTACATGGATGTTTTATAGAAAATCAATGTAAAGGTTGATAGACTTGtgttgggaacccaggctaagctga
HGDP01156	ERR1423091.31767952	chr1	183078707	183078794	+	NC_001514.1	0	64	-	ATAACATATAAAGAATATTGAGTCTGGGCACGGTGGCTCACCTCTGTAATCCCAGCAATTTGGGAGGCCGAGGCAGGCGGATCACCTtgttgggaacccaggctaagctgatgctattggaacaaaaggttgcatcagccctccccgccaa
HGDP01156	ERR1423091.31900751	chr9	83318640	83318742	+	NC_001514.1	0	49	-	GTAGATATATATACACAAAGGGAAAATCGTGAGATTGCTGGATCAAATAGTAGTTCTATTTTTAGTTCTTTAAGAAATCTCCACACTGTTCCCCCAAAAAGTtgttgggaacccaggctacgctgatgctattggaacaaaaggtggcatc
HGDP01156	ERR1423103.32019155	chr6	57068625	57068698	-	NC_001514.1	0	76	-	AATCACTGTTCACGAGTTCAGCTTGATTCGTACTAATAGAATAAAATAATGCCAAGTAGATTTTTTTTAAATCATtgttgggaacccaggctaagctgatgctattggaacaaaaggttgcatcagccctccccgccaaaagcatgccccg
HGDP01156	ERR1423103.32193471	chr9	83318703	83318742	+	NC_001514.1	0	112	-	AGTTCTTTAAGAAATCTCCACACTGTTCCCCCAAAAAGTtgttgggaacccaggctaagctgatgctattggaacaaaaggttgcatcagccctccccgccaaaagcatgccccgggcgtggtgacgggccaccaatggaggacctgatca
HGDP01156	ERR1423115.30957784	chr16	81843703	81843786	-	NC_001514.1	0	66	-	CAAACTACCAACCAGGGTCCAATTTAAATGAATCTTTAGTATTTTAAGCAGATCATTTCATTGTTTTTTCCATTACAGTACAAGGtgttgggaacccaggctaagctgatgctattggaacaaaaggttgcatcagccctccccgccaaaa
HGDP01156	ERR1423115.30961433	chrX	16148425	16148509	-	NC_001514.1	0	65	-	TTTTCATGTTGATTAGACCTCCATTGGTTTACCACTCTTGGCTGCACCCTGACTCCTCACTCACTTTCCTCCTCCTACCAGGGAAGtgttgggaacccaggctaagctgatgctattggaacaaaaggttgcatcagccctccccgccaaa
HGDP01156	ERR1423115.30972206	chr22	26406682	26406718	+	NC_001514.1	0	116	-	CTGTGTCCTTTTTTTTTTTTTTTAAACTTCTCAATtgttgggaacccaggctaagctgatgctattggaacaaaaggttgcatcagccctccccgccacaagcatgccccgggcgtggtggcgggccaccaatagaggacctgatcccggg
HGDP01156	ERR1423175.34423470	chr10	95817356	95817448	-	NC_001514.1	0	57	-	ATTGGGGGCTGTTGAAGTCACTGGAGAGAGAGGGTGTGGCCTTTTAGGGTGGCACATCCCTGCCTCTTGTGGTAATGATGTGCTGAGGCTACTCtgttgggaacccaggctaagctgatgctattggaacaaaaggttgcatcagccctcc
HGDP01156	ERR1423175.34549182	chr7	70748278	70748361	+	NC_001514.1	0	68	-	AATGGCAAAAGATTTTATTTTCCTACAAAGTATTTATTACATGGATGTTTTATAGAAAATCAATGTAAAGGTTGATAGACTTGtgttgggaacccaggctaagctgatgctattggaacaaaaggttgcatcagccctccccgccaaaagc
HGDP01156	ERR1423187.4015820	chr2	17695979	17696006	+	NC_001514.1	0	119	-	CCGGACACTCAAGGGCTATCGGCTTGCtgttggggacccggggtaagctgatgctattggaacaaaaggttgcatcagccctccccgccaaaagcatgccccgggcaagacatgcctcagggccaccaatggaggacctgatcacgggcac
HGDP01156	ERR1423187.12837430	chr10	124639105	124639128	+	NC_001514.1	0	128	-	CATATAAGTCCCGTCTCTCTAACtgttgggaacccaggctaagctgatgctattggaacaaaaggttgcatcagccctccccgccaaaagcatgccccgggcgtggtggcgggccaccaatggaggacctgatcacgggcaagacatgcct
HGDP01156	ERR1423187.15614247	chr5	173808329	173808417	-	NC_001514.1	0	61	-	AACCTTTGAGGGGTAGAAACTCAGCCACAATTTCTCTGATCATTCATCTTAAACAATAAGTCCTCTAGGGAGGCCAGCGAGGCTATGGAGtgttgggaacccaggctaagctgatgctattggaacaaaaggttgcatcagccctccccgc
HGDP01156	ERR1423187.34256308	chr4	184472322	184472442	+	NC_001514.1	0	31	-	GCATCTGCCTAGCATCAAGACTATCCACCGCCTGGTCTAACCCCAGACCCCGTTGTGCACCTGCCCTTAAGCACCAAAAACTGAACTGCTCAAAGAGAACCTGCAGTCGATATGAAAACTtgttgggaacccaggctaagctgatgctatt
HGDP01156	ERR1423187.34477283	chr10	72247486	72247605	+	NC_001514.1	0	32	-	AAGAAGGGAATCCCTGAGCTTGGGCCAGTCTAGGAAGCACCCAGTTGAATCTACAGGCCTAGGACACATGAAAACCCTTTTACCAACCAACATCTGGAAAGGGACTCTGCAATGCCAGGtgttgggaacccaggctaagctgatgctattg
HGDP01156	ERR1423187.34620175	chr16	84733066	84733194	-	NC_001514.1	0	21	-	AAACAAATCAATTTTGTATGCCAAACTTGTCGAGTCCTTCTTGCAGGAGATTTTTATTGGTTCACAAATACTGCCAGTTGTTCCATTTACCTTTCTGCTGACTCATGCCACTACCTCCATTTCCGCTTTCtgttgggaacccaggctaagc
HGDP01156	ERR1423199.34598372	chr7	70748283	70748361	+	NC_001514.1	0	73	-	CAAAAGATTTTATTTTCCTACAAAGTATTTATTACATGGATGTTTTATAGAAAATCAATGTAAAGGTTGATAGACTTGtgttgggaacccaggctaagctgatgctattggaacaaaaggttgcatcagccctccccgccaaaagcatgcc
HGDP01156	ERR1423199.34918825	chr7	7942423	7942475	+	NC_001514.1	0	99	-	AGTAAAAGCAATGGAATATATCACAAAGAAAAATACTGGTATATTTAATTACtgttgggaacccaggctaagctgatgctattggaacaaaaggttgcatcagccctccccgccaaaagcatgccccgggcgtggtgacgggccaccaatg
HGDP01156	ERR1423211.7320141	chr3	141392431	141392469	+	NC_001514.1	0	113	-	TAGAGCATTGTATGGACAAGTACAATTGTGTATCCTCCtgttgggaacccaggctaagctgatgctattggaacaaaaggttgcatcagccctccccgccaaaagcatgccccgggcgtggttgcgggccaccaatggaggacctgatcac
HGDP01156	ERR1423211.34528966	chr2	17695906	17696006	+	NC_001514.1	0	51	-	ATAGACATGTCTCGTAGGAGCTAAAATCTAGCCCGGCCCACAGCCCAACTACTCACTGGAAGGGGTGCCTTTTCCGGACACTCAAGGGCTATCCGCTTGCtgttgggaacccaggctaagctgatgctattggaacaaaaggttgcatcag
HGDP01156	ERR1431274.31257304	chr5	173808329	173808403	-	NC_001514.1	0	75	-	AGAAACTCAGCCACAATTTCTCTGATCATTCATCTTAAACAATAAGTCCTCTAGGGAGGCCAGCGAGGCTATGGAGtgttgggaacccaggctaagctgatgctattggaacaaaaggttgcatcagccctccccgccaaaagcatgcccc
HGDP01156	ERR1431274.31282683	chr10	62013611	62013707	+	NC_001514.1	0	55	-	TTCTACTCTCTACTCCTAGGAATTCAACATTTTTAGATGCTACATGTAAGTGAGATCTTGCAGTATTTGTCTTTCTGTGACTACCTTACTTCACTCtgttgggaacccaggctaagctgatgctattggaacaaaaggttgcatcagccct
HGDP01156	ERR1423115.31159323	chrX	13089332	13089368	-	NC_001514.1	344	457	+	gcttgatcagaacttttgtcttgctgccattcttcgcgcctcttgtcccatccctttctcatccacgacaggcttgctcgggttcctgtttgttgctctgcgggacagagcaaTAAGAGAATGGGGAAATGAGGCTAAAATGCTACATAAC
HGDP01156	ERR1423199.34980046	chr5	355209	355261	-	NC_001514.1	359	456	+	ttgtcttgctgccattcttcgcgcctcttgtcccatccctttctcatccacgacaggcttgctcgggttcctgtttgttgctctgcgggacagagcaCACACCAACTGCACCACATCTTAACCCTCCTGGAAAAGCTGCCATCCTGCACAT
HGDP01156	ERR1423199.34994567	chrX	112813597	112813685	+	NC_001514.1	375	438	+	cttcgcgcctcttgtcccatccctttctcatccacgacaggcttgctcgggttcctgtttgttCTCTGTCCCTCTTCCCTGTCACTGGCTGAACCCACTCCCACACACACAAAAAATCACCATGGATCCTCTGGCAAAAAGGGCCCGTATT
HGDP01156	ERR1423175.34365226	chr1	83756392	83756466	-	NC_001514.1	382	457	+	cctcttgtcccatccctttctcatccacgacaggcttgctcgggttcctgtttgttgctctgcgggacagagcaaCATCTCATCCCGTTCACAGGCCCTACGGATTCAAGTTCTTCCCAGTATAGATCCTGGCCTTTCTATACAAACCCAG
HGDP01156	ERR1422983.31340298	chr10	62013701	62013779	+	NC_001514.1	383	456	+	ctcttgtcccatccctttctcatccacgacaggcttgctcgggttcctgtttgttgctctgcgggacagagcaTCACTCCACACAATGCCCTCCAGGTTCTTTCATGTTGTTGCAAATGGTGGCAGAATTTGCTTCTTTTTTAAGGCTAAA
HGDP01156	ERR1423175.16717737	chr7	7942470	7942553	+	NC_001514.1	389	457	+	tcccatccctttctcatccacgacaggcttgctcgggttcctgtttgttgctctgcgggacagagcaaATTACATTAAGACTATATTCTTCTCTGAATTAAATAAGACTACATAGCAAATAATGAACAAGTGATAAACTTGGAGACATAGT
HGDP01156	ERR1423091.11178131	chr5	173808246	173808329	-	NC_001514.1	392	458	+	catccctttctcatccacgacaggcttgctcgggttcctgtttgttgctctgcgggacagagcaagAGGGAGCCTTGTGTGGTGCAGCAAGTGGGGCCAGGGGACAACTGATGGTTTCGCATTTGCAGATGAGTTCCCTATGAGCATGTGT
HGDP01156	ERR1431274.31416632	chrX	2632814	2632909	-	NC_001514.1	403	456	+	catccacgacaggcttgctcgagttcctgtttgttgctctgcgggacagagcaGAAATTCTGATGCATGGTACAAAATCGATGGACCTCGAAAATATTATGCTGAGTGAAAGAAGCCAGGCACAAAACCACATGGGAGGCCGTTTGAAATT
HGDP01156	ERR1431274.31078985	chr10	124639122	124639231	+	NC_001514.1	414	456	+	ggcttgctcgggttcctgtttgttgctctgcgggacagagcaTCTAACCCAATGTGACACCTGACAGGGAGCCCCTAGTTCAGGGCTTCTGGACCACAGGGATTCAGAGGTGGGCCATGGGGGGTTGGGTTCTGTATTTTCTACCAGGACC
HGDP01156	ERR1423175.28871869	chr16	81843593	81843706	-	NC_001514.1	421	457	+	tcgggttcctgtttgttgctctgcgggacagagcaaCAAGGTAGTTGGAGGATAGAAGAATATCCTAATTCAGAAACATTGCTGTATAGTATCCTATGTACTTTTTGCAAACATGCTTAGCAATGGGTTCATCAAAGCACCCAAAAATTGG
HGDP01156	ERR1423187.34497658	chr5	173808216	173808329	-	NC_001514.1	422	458	+	cgggttcctgtttgttgctctgcgggacagagcaagAGGGAGCCTTGTGTGGTGCAGCAAGTGGGGCCAGGGGACAACTGATGGTTTAGCATTTGCAGATGAGTTCCCTATGAGCATGTGTAGTCCAAGTACACACTCCACATGCAGAAAC
HGDP01156	ERR1423091.32142735	chr5	173808200	173808329	-	NC_001514.1	438	458	+	gctctgcgggacagagcaagAGGGAGCCTTGTGTGGTGCAGCAAGTGGGGCCAGGGCACAACTGATGGTTTAGCATTTGCAGATGAGTTCCCTATGAGCATGTGTAGTCCAAGTACACACTCCACATGCAGAAACACGCAAATGTGCATGC
HGDP01156	ERR1423115.31229214	chr1	210181965	210181989	+	NC_001514.1	456	582	-	GCTGCTGAGAAGTTTGGGGATGCCATagtggcgcccagacgtggggctcgatgccggcctccgtggaccgccgtcccctgtaaccggttccctgcacggccgtcccgattaaccgattccccgcacggagcaccgcggaccacccgaccgc
HGDP01156	ERR1423091.264502	chr10	10932252	10932273	-	NC_001514.1	1042	1170	-	ctcctctcgccctccctctagggccccttctacctgcccctcggttgcaatcgacattggttcagatgatacacggcagccttcactgtccccccccctcgcaaccctcacggacccccccattcaaaCTCCCCACTCCCCGCCGCATACC
HGDP01156	ERR1423211.24158635	chr13	48486412	48486453	-	NC_001514.1	1307	1415	+	tataacaaccctgattggccccaattaactaacaccccggcattgccacctttccggccaccgtcctatgtttctacagcagtgcccccagtggcagttgcggctcctCACTTCATATAAAAATTGGAACACTCAAAGGGGAACAGATAAG
HGDP01156	ERR1422983.31244866	chr19	5203709	5203745	+	NC_001514.1	1583	1698	-	ATTTTCACAAATGTTCCATGTGCGTTTGAGAATGTTggagttatggcttttcccgttaccagaagtgaggggcaggttagttccaataccacgggccgagcgtctcctccccctgacacacaccccctccctgaggagggggaagcagacc
HGDP01156	ERR1422983.31392301	chr9	14686513	14686588	-	NC_001514.1	1654	1727	-	CTTTGACGATCTAATAACTATGGACCATAGAAAAGTTGACCCTGGGAGGATATACAGGTTCTGTGCCCCCCACAAATGtcaccctgacacacacaccatccctgaggaggaggaagcagactccggagaatctgactcagaggatgaggag
HGDP01156	ERR1423091.31760393	chr9	14686513	14686600	-	NC_001514.1	1654	1716	-	AAACAAAGTTCATTTGACGATCTAATAACTATGGACCATAGAAAAGTTGACCCTGGGAGGATATACAGGTTCTGTGCCCCCCACAAATGtcaccctgacacacacaccatccctgaggaggaggaagcagactccggagaatctgactcag
HGDP01156	ERR1423187.34127840	chr9	14686513	14686538	-	NC_001514.1	1654	1778	-	ATACAGGTTCTGTGCCCCCCACAAATGtcaccctgacacacacaccatccctgaggaggaggaagcagactccggagaatctgactcagaggatgaggaggaggaaagctcagagcccaccgagcctacctacacccattcctataagcgg
HGDP01156	ERR1423187.34176053	chr9	14686513	14686623	-	NC_001514.1	1654	1693	-	TTAGCTTAAAAAGTTAAGAGTAGAAACAAAGTTCATTTGACGATCTAATAACTATGGACCATAGAAAAGTTGACCCTGGGAGGATATACAGGTTCTGTGCCCCCCACAAATGtcaccctgacacacacaccatccctgaggcggaggaagc
HGDP01156	ERR1423211.17812615	chr9	14686513	14686571	-	NC_001514.1	1654	1745	-	TATGGACCATAGAAAAGTTGACCCTGGGAGGATATACAGGTTCTGTGCCCCCCACAAATGtcaccctgacacacacaccatccctgaggaggaggaagcagactccggagaatctgactcagaggatgaggaggaggaaagctcagagccc
HGDP01156	ERR1431274.31121381	chr9	14686513	14686568	-	NC_001514.1	1654	1748	-	GGACCATAGAAAAGCTGACCCTGGGCGGATATACAGGTTCTGTGCCCCCCACAAATGtcaccctgacacacacaccatccctgaggcggaggaagcagactccggagaacccgactccgaggatgagggggaggaaagctcagagcccacc
HGDP01156	ERR1423199.34992657	chr3	141392474	141392524	+	NC_001514.1	1716	1817	+	aggatgaggaggaggaaagctcagagcccaccgagcctacctacacccattcctataagcggctaaatctaaagaccatagaaaaaattaaaactgctgttCCAGGAAGAAATAAATGGCATGCTGTTCTCTTAATGGCCTTTTATACTGT
HGDP01156	ERR1423091.31976971	chr3	141392474	141392555	+	NC_001514.1	1747	1817	+	cgagcctacctacacccattcctataagcggctaaatctaaagaccatagaaaaaattaaaactgctgttCCAGGAAGAAATAAATGGCATGCTGTTCTCTTAATGGCCTTTTATACTGTTCGCTAGAGGCCATCCCTCAGTTTGGGGCAT
HGDP01156	ERR1373297.29039078	chr3	141392474	141392579	+	NC_001514.1	1771	1817	+	taagcggctaaatctaaagaccatagaaaaaattaaaactgctgttCCAGGAAGAAATAAATGGCATGCTGTTCTCTTAATGGCCTTTTATACTGTTCGCTAGAGGCCATCCCTCAGTTTGGGGCATTTCAGCTGATGACAAGGACAGTTC
HGDP01156	ERR1423115.30827394	chr3	51678982	51679001	-	NC_001514.1	2472	2601	-	acccggccatctttcaagaaactgcccccaaaaaatacaaccacctactcaactcccaactcaacctaatgccccacaggctagccttataaaaaatctacgtcccccaacaaaatgtcatcgctgcaCAACAGCAAATGCCCGGACTCCA
HGDP01156	ERR1373297.29391121	chrX	42694488	42694507	-	NC_001514.1	3399	3527	+	TGGGAGGTCACAGAAAGAACTATtggtcacattcccccttatctccaccacgatctgacagtcaatctctggggaagggacatcctctctcaaatgaaacgtgtcatgtgcagtcccaacggtactgtcatgacccaaatgctaagccagg
HGDP01156	ERR1423091.31989220	chr10	72299127	72299146	-	NC_001514.1	3768	3897	-	agctcgcagcaggacatattgagcccacaaattctccatggaatgctcctatattcatcattaagaaaaaatcatgtagctggcgtcttttacacgagctaagagccggtaataagctaatggcccccaCGTCACCCCTGCAGCATTGTCT
HGDP01156	ERR1422995.31344831	chr2	72896957	72897050	-	NC_001514.1	5792	5848	-	TGGAGTTAAGATGGTCTCTGATGAGGCCAGGACAGGCGTGAGGGTGCCAGCCTGTGGGATGGGTGGCAGGGCCTTTGTATTCAAGTCTTCAAGGGggaaaaaacttccaagacttttgccaaaaactccaaatcaaacatgttactggtat
HGDP01156	ERR1423091.32036245	chr2	72896957	72897013	-	NC_001514.1	5792	5885	-	GTGAGGGTGCCAGCCTGTGGGATGGGTGGCAGGGCCTTTGTATTCAAGTCTTCAAGGGggaaaaaacttccaagacttttgccaaaaactccaaatcaaacatgttactggtataccgtacaacccccagggtcaaggagtagttgaacga
HGDP01156	ERR1423103.32213370	chr2	72896957	72896977	-	NC_001514.1	5792	5921	-	TTTGTATTCAAGTCTTCAAGGGggaaaaaacttccaagacttttgccaacaactccaaatcaaacatgttactggtataccgtacaacccccagggtcaaggagtaggtgaacgagctcatcaaacattaaaaaacgccctaaatcgcttc
HGDP01156	ERR1423187.34563977	chr2	72896957	72896990	-	NC_001514.1	5792	5908	-	GGGTGGCAGGGCCTTTGTATTCAAGTCTTCAAGGGggaaaaaacttccaagacttttgccaaaaactccaaatcaaacatgttactggtataccgtacaacccccagggtcaaggagtagttgaacgagctcatcaaacattaaaaaatgc
HGDP01156	ERR1423103.32372766	chr2	72896956	72897058	-	NC_001514.1	5795	5840	-	AGATGGCCTGGAGTTAAGATGGTCTCTGATGAGGCCAGGACAGGCGTGAGGGTGCCAGCCTGTGGGATGGGTGGCAGGGCCTTTGTATTCAAGTCTTCAAGGGGGCaaaaacttccaagacttttgccaaaaactccaaatcaaacatgtt
HGDP01156	ERR1431274.31128330	chr10	11633896	11633940	+	NC_001514.1	6542	6649	+	cacctaagtggctttgtgtgcgcaagcctcctagtatacaggtcattaatggccgcccaggcccgtgcccaagcgagtgcacaaacaacattaaatcccagatgcacATTTGAACTCAGGAATTGTGAGGCCAACAACTATTCTTTTTTCA
HGDP01156	ERR1423091.32183881	chr5	169879173	169879284	+	NC_001514.1	6935	6975	-	AGTGGGCAATCCATCATGCGCTGGATCATGCTGCTTTATGTACAGTGACATGCACTGAGCGCATCCATCATCGGGGAGAGAGATCACGGCTTAACAAGGCCTGGGGATGAGtatcctaccaccccctagctcgctcaaaaccaagaggacc
HGDP01156	ERR1431274.31389123	chr11	67607733	67607749	-	NC_001514.1	7073	7204	-	atcaaggtacctccatgcccctagccttccctgtcaatatatctagttttaatgcctcacaaaataattgcacccccagcttaccctttagagtccagcccatgccttcccaattatacccttgcttctttCACGGTGGCCAAACCCACAG
HGDP01156	ERR1422983.31153014	chr2	72896836	72896944	+	NC_001514.1	8329	8372	-	TTTTCACCCCAAGTAAGAGGAAAGAGGGACCCTGGCCAAAGGGACCCCACCCTGTATTGGTGCTCTTCCCACAATGCCATGCCCACCCCATTTAATCCTCCCGTGATCtgttgggaacccaggctaagctgatgctattggaacaaaaggt
HGDP01156	ERR1422983.31153744	chr2	72896823	72896944	+	NC_001514.1	8329	8359	-	AAGGAGGGCAGCTTTTTCACCCCAAGTAAGAGGAAAGAGGGACCCTGGCCAAAGGGACCCCACCCTGTATTGGTGCTCTTCCCACAATGCCATGCCCACCCCATTTAATCCTCCCGTGATCtgttgggaacccaggctaagctgatgctat
HGDP01156	ERR1422983.31339577	chr2	17695878	17696006	+	NC_001514.1	8329	8352	-	AACACCGGGTCACTGCTTAGAATTGCCAATAGACATGTCTCGTAGGAGCTAAAATCTAGCCCGGCCCACAGCCCAACTACTCACTGGAAGGGGTGCCTTTTCCGGACACTCAAGGGCTATCCGCTTGCtgttgggaacccaggctaagctg
HGDP01156	ERR1423091.18029791	chr9	14686418	14686499	+	NC_001514.1	8329	8399	-	GTTAAGTGTGCTGGTTACCACAGCAACAGCAGACCATTAAATACTGAGAATGTAAAAAATACATCAAAATTATTACATTTCtgttgggaacccaggctaagctgatgctattggaacaaaaggttgcatcagccctccccgccaaaagcat
HGDP01156	ERR1423091.31704532	chr11	62603696	62603808	+	NC_001514.1	8329	8368	-	CTCTCCCCATGTCCTGCTCCACTGCCACTCACAGTAAAGAATCTCATAGTCCCCAGAATTGGACATGATGAAATTCCCATCCTTGGACCAGTCAAGATGAGTGATGAAGCTGtgttgggaacccaggctaagctgatgctattggaacaaa
HGDP01156	ERR1423115.30909079	chr9	14686388	14686499	+	NC_001514.1	8329	8369	-	GACAGGGAACAAAGGCCAAGTTACAAGTGTGTTAAGTGTGCTGGTTACCACAGCAACAGCAGACCATTAAATACTGAGAATGTAAAAAATACATCAAAATGATTACATTTCtgttgcgaaccgaggctaagctgatgctattcgaacaaaa
HGDP01156	ERR1423115.30923805	chr5	5790403	5790437	-	NC_001514.1	8329	8444	-	GAGAGCATGTTTTTCTTATCTGAAAAGAAGGAGGAGtgttgggaacccaggctaagctgatgctattggaacaaaaggttgcatcagccctccccgccaaaagcatgccccgggcgtggtggcgggccaccaatggaggacctgatcacgg
HGDP01156	ERR1423175.34334147	chr7	70748235	70748361	+	NC_001514.1	8329	8354	-	CAAATTAAGGATAATGAAATGAAGTAATGGCAAGCGATGAAATAATGGCAAAAGATTTTATTTTCCTACAAAGTATTTATTACATGGATGTTTTATAGAAAATCAATGTAAAGGTTGATAGACTTGtgttgggaacccaggctaagctgat
HGDP01156	ERR1423199.34550006	chr1	183078698	183078794	+	NC_001514.1	8329	8384	-	GAAGCTTTAATAACATATAAAGAATATTGAGTCTGGGCACGGTGGCTCACCTCTGTAATCCCAGCAATTTGGGAGGCCGAGGCAGGCGGATCACCTtgttgggaacccaggctaagctgatgctattggaacaaaaggttgcatcagccct
HGDP01156	ERR1423199.34641988	chr7	70748340	70748361	+	NC_001514.1	8329	8459	-	ATGTAAAGGTTGATAGACTTGtgttgggaacccaggctaagctgatgctattggaacaaaaggttgcatcagccctccccgccaaaagcatgccccgggcgtggtggcgggccaccaatggaggacctgatcacgggcaagacatgcctca
HGDP01156	ERR1423199.34863012	chr2	17695908	17696006	+	NC_001514.1	8329	8382	-	AGACATGTCTCGTAGGAGCTAAAATCTAGCCCGGCCCACAGCCCAACTACTCACTGGAAGGGGTGCCTTTTCCGGACACTCAAGGGCTATCCGCTTGCtgttgggaacccaggctaagctgatgctattggaacaaaaggttgcatcagcc
HGDP01156	ERR1423211.34808374	chr3	141392405	141392469	+	NC_001514.1	8329	8416	-	CTGCAGTCCAGGTTCCCACACAAGGGTAGAGCATTGTATGGACAAGTACAATTGTGTATCCTCCtgttgggaacccaggctaagctgatgctattggaacaaaaggttgcatcagccctccccgccaaaagcatgccccgggcgtggtggc
HGDP01156	ERR1431274.31307753	chr2	72896870	72896944	+	NC_001514.1	8329	8406	-	GCCAAAGGGACCCCACCCTGTATTGGTGCTCTTCCCACAATGCCATGCCCACCCCATTTAATCCTCCCGTGATCtgttgggaacccaggctaagctgatgctattggaacaaaaggttgcatcagccctcctcgccaaaagcatgccccgg
HGDP01156	ERR1431274.31405778	chr7	70748244	70748361	+	NC_001514.1	8329	8363	-	GATAATGAAATGAAGTAATGGCAAGCGATGAAATAATGGCAAAAGATTTTATTTTCCTACAAAGTATTTATTACATGGATGTTTTATAGAAAATCAATGTAAAGGTTGATAGACTTGtgttgggaacccaggctaagctgatgctattgga
HGDP01156	ERR1423115.30849818	chr2	17696000	17696054	+	NC_001514.1	8655	8746	+	tttgaaataaactttgcagcttgctcagaacttttgtcttgctgccattcttcgcgcctcttgtcccatccctttctcatccacgacaggcAGAGCAGCTTGCCAAGGTGGGCATCTAAGGAGCTATGTTAGCTGAAAGACAGCGCTACTT
HGDP01156	ERR1423079.30740381	chr10	124639122	124639152	+	NC_001514.1	8664	8785	+	aactttgcagcttgatcagaacttttgtcttgctgccattcttcgcgcctcttgtcccatccctttctcatccacgacaggcttgctcgggttcctgtttgttgctctgcgggacagagcaTCTAACCCAATGTGACACCTGACAGGGAGC
HGDP01156	ERR1422995.10896376	chr5	173808301	173808330	-	NC_001514.1	8666	8785	+	ctttgcagcttgatcagaacttttgtcttgctgccattcttcgcgcctcttgtcccatccctttctcatccacgacaggcttgctcgggttcctgtttgttgctctgcgggacagagcaAGAGGGAGCCTTGTGTGGTGCAGCAAGTGGGG
HGDP01156	ERR1423091.31822828	chr10	62013701	62013761	+	NC_001514.1	8694	8785	+	tgctgccattcttcgcgcctcttgtcccatccctttctcatccacgacaggcttgctcgggttcctggttgttgctctgcgggacagagcaTCACTCCACACAATGCCCTCCAGGTTCTTTCATGTTGTTGCAAATGGTGGCAGAATTTGC
HGDP01156	ERR1423187.12001170	chr5	173808248	173808330	-	NC_001514.1	8719	8785	+	cccatccctttctcatccacgacaggcttgctcgggttcctgtttgttgctctgcgggacagagcaAGAGGGAGCCTTGTGTGGTGCAGCAAGTGGGGCCAGGGGACAACTGATGGTTTAGCATTTGCAGATGAGTTCCCTATGAGCATGT
HGDP01156	ERR1423187.34554461	chr10	62013701	62013787	+	NC_001514.1	8720	8785	+	ccatcccttgctcatccacgacaggcttgctcgggttcctgtttgttgctctgcgggacagagcaTCACTCCACACAATGCCCTCCAGGTTCTTTCATGTTGTTGCAAATGGTGGCAGAATTTGCTTCTTTTTTAAGGCTAAATAGTATTC
HGDP01156	ERR1423211.34591880	chr2	17696000	17696121	+	NC_001514.1	8722	8746	+	atccctttctcatccacgacaggcAGAGCAGCTTGCCAAGGTGGGCATCTAAGGAGCTATGTTAGCTGAAAGACAGCGCTACTTTCTAAAGCACTCAGAGGCATAATACAGGACTGTCAGAGTCTTGCCTATTTAAGTCCTCACACTCTGA
HGDP01156	ERR1423211.34667531	chr1	181503582	181503679	-	NC_001514.1	8733	8785	+	atccacgacaggcttgctcgggttcctgtttgttgctctgcgggacagagcaTTCAGTATCCTACTAACTCAATCTTTCAGCATCTACTGTGGCTCAATACTTTGGGGAAAGCATCTGTTGGTGGTTACAGCCTCCAGCCCTCAGGAGTGG
HGDP01156	ERR1423079.31125480	chr10	124639122	124639223	+	NC_001514.1	8735	8785	+	ccacgacaggcttgctcgggttcctgtttgttgctctgcgggacagagcaTCTAACCCAATGTGACACCTGACAGGGAGCCCCTAGTTCAGGGCTTCTGGACCACAGGGATTCAGAGGTGGGCCATGGGGGGTTGGGTTCTGTATTTTCTA
HGDP01337	ERR1305323.12131791	chr6	16435399	16435461	+	NC_001514.1	369	458	+	gccattctgcgcgcctctggtcccagccctttctcatccgcggcgggcttgctcgggttcctgtttgttgctctgcgggacagagcaagGAACTCCAACACTTAGAGGCGTAGAAAGCAGGTAGAAAGGGAACACCTGAAGACTTAGGAAG
HGDP01337	ERR1329895.33869346	chr11	115915690	115915761	-	NC_001514.1	379	457	+	gcgcctcttgtcccatccctttctcatccacgacaggcttgctcgggttcctgtttgttgctctgcgggacagagcaaCAGACACCATTAGGAAGATTGTAGAACTGAGCAGGGAGGTACCACTGTGAGACTAACATCAATGAAATGCGTC
HGDP01337	ERR1334061.36009804	chr5	88975836	88975915	+	NC_001514.1	385	457	+	cttgtcccatccctttctcatccacgacaggcttgctcgggttcctgtttgttgctctgcgggacagagcaaAGCAAGCCATGTGGACATTTTGAGGGACTCCCTTCTAGGCAGAGGAAAATATGATTGCCAAGAGGCAGGAGGGTACTTG
HGDP01337	ERR1329895.33733255	chr1	23589048	23589176	+	NC_001514.1	433	456	+	ttggtgctctgcgggacagagcaGGTCAGAAGGCAGGGATGCAAAGAGAGCATGGCCCAGAGCCTTTAGTGCGGTTTTTGCAGAAAGGAATGGGCGAGGTAGGGTAGGCAAGTTTGAGCAAGTTTAGGGCTGGACAGTTTGAGTACTGTTA
HGDP01337	ERR1305419.36219690	chr21	25185610	25185686	-	NC_001514.1	7423	7493	+	cctgtccctatccctacctttgactatattgcagggcggcagaaacgagccgttacactgattcccctgcGCAGAGTGGAGGTTGAGACAAAATTTGCCTTTATGTTACCTAAGTCAAAACTGTAGTCTTCCTGCTCTTGCCTTCCTTCTC
HGDP01337	ERR1289423.34547743	chrX	115894174	115894263	-	NC_001514.1	8329	8389	-	ATGGACCTGGGGGAAGAGCAGATGGGCATTTCTGGAGCAATACTGCCATCAAGAGGAACTTGTTTCCTGGGCATTTCTCTTGCTGCCTGTCtgttgggaacccaggctaagctgatgctattggaacaaaaggttgcatcagccctccccg
HGDP01337	ERR1305419.36244742	chr4	38783678	38783719	+	NC_001514.1	8329	8439	-	AGGTACCTCATGTCCGTGGAGTTATACCATATTTGGTTTTTtgttgggaacccaggctaagctgatgctattggaacaaaaggttgcatcagccctccccgccaaaagcatgccccgggcgtggtggcgggccaccaatggaggacctgat
HGDP01337	ERR1305611.36164999	chr7	116143227	116143292	+	NC_001514.1	8699	8785	+	ccattcttcgcgcctcttgtcccatccctttctcatccacgacaggcttgctcgggttcctgtttgttgctctgcgggacagagcaGTTGACCTTCAGGAGAAAAGATTCTACCAAGATCTTCAGACCACCTGCCTGACTTTGGACTATTC
HGDP01340	ERR1252320.31433497	chr1	111202049	111202115	+	NC_001514.1	0	85	-	GGGGATTAGGAAAGCTCCAAATCCCTGGTCCTGCCTTCTGGATGCATTTGACATCAAATACCCCACtgttgggaacccaggctcagctgatgctattggaccaaaaggttgcatcagccctccccgccaacagcatgcccccggcgtgggg
HGDP01340	ERR1252320.31761424	chr4	145505088	145505144	-	NC_001514.1	0	93	-	TGCTCCATTTCACTTAGGTACTCAAGTCAACTGTATAGTCCAAACAAAGATGGAATTGtgttgggaacccaggctaagctgatgctattggaacaaaaggttgcatcagccctccccgccaaaagcatgccccgggcgtggtggcgggcca
HGDP01340	ERR1295951.25298308	chr18	10955664	10955774	+	NC_001514.1	0	41	-	TATATTTTTCACATTTCCACTTCCATTTTATCATAACTTATATAAAATTTTAAGTACAGAGAACTCCAATATTTCATTTTTATATTTTGGATTGATGTTTTCTTAGTAAGtgttgggaacccaggctaagctgatgctattggaacaaaag
HGDP01340	ERR1295951.29553185	chr10	26379188	26379236	-	NC_001514.1	0	101	-	AGTTGGCTCATGATGATATCCAGCCAGTTGCAATTGCGCAGCAAATGTGGtgttgggaacccaggctaagctgatgctattggaacaaaaggttgcatcagccctccccgccaaaagcatgccccgggcgtggtggcgggccaccaatgga
HGDP01340	ERR1295951.29787343	chr12	92476195	92476294	-	NC_001514.1	0	50	-	GATAATAACCTCCACATAAAACTGGCATTTAAATCACAGCTATCACTTATTGTACATTCTTTCTGTGACAGGCACCTTGCTATGTACTTTACATGCATTAGtgttgggaacccaggctaagctgatgctattggaacaaaaggttgcatca
HGDP01340	ERR1296143.32605295	chr11	65381579	65381708	+	NC_001514.1	0	22	-	TTTTTTGTGGCAGGGTCTCATTCTGTCACCCAGGCTGGAGTGCAGTGGTGCAGTCATAGCTCACTGCAGCCTTGAACTCCTGAGCTCAAGCAATCCTCCTAAGTAGCTGGGACTACAGGTGTGAGCCACtgttgggaacccaggctaagct
HGDP01340	ERR1305251.30398979	chr10	62112958	62113060	+	NC_001514.1	0	49	-	TTCGAATTCTTTGGATTTGGGATGCAGAATCAGAACGTATATGTAATGTAAATATTCCAAAATCTGAAACATTTCTGGTCCCAAACATTTCAGATATGGGATtgttgggaacccaggctaagctgatgctattggaacaaaaggttgcatc
HGDP01340	ERR1334085.11304100	chr5	143351070	143351190	-	NC_001514.1	427	456	+	tcctgtttgttgctctgcgggacagagcaCTGTATGTTGCTTTGTTTTGTTTGGGGAGACAGTTCTAGAAGAGAGACTACATACGAAGGCAGTTATATGAGTCATTACTAAAGGTCTGGCAAGAAGTAGTAAAAGCATTAACTGGAGTGGT
HGDP01340	ERR1305635.34201842	chr15	62715451	62715482	+	NC_001514.1	6860	6977	-	ggcccgaagatgctgtgagagaggttggtgtacaaaaacaaatagagctggttattcaaagccaattccgtaagttatactaccacgcccgagctcgctcaaaaccaagaggacctgGCAGTGGTGGACGAAGGCTGGATGTGCTGTGAGC
HGDP01340	ERR1295951.29374368	chr2	227662323	227662399	-	NC_001514.1	8327	8400	-	CAGCCTGTGCAACAGAGTAAGATCCTGTCCCCCCCCAACCCAAAAAAAAATCCTGAAAAGGCAGCATTCTTACTCTCCgatgttgggaacccaggctaagctgatgctattggcacaaaaggttgcatcagccctccccgccaaaagcatg
HGDP01340	ERR1296143.32300880	chr4	152578421	152578519	-	NC_001514.1	8327	8378	-	AAGGGGACTCCTTGATGATAAAAGGGGAGGGAAGATTGGGTGTGATGTTTTACCTTGACAAATAGCATGGTCACTATCTGTTGAAAGTTAACAGTTGGTGgatgttgggaacccaggctaagctgatgctattggaacaaaaggttgcatc
HGDP01340	ERR1305347.15418230	chr5	158833349	158833449	-	NC_001514.1	8327	8376	-	TTAGCTGCAATGAAGATGTGTACAAATTAACAATTACAAATATTAGAAATTGTAACTGCTGCTATAAAGAAAATTAAACAGGTTATTATGAGAGAGAAAAACgatgttgggaacccaggctaagctgatgctattggaacaaaaggttgca
HGDP01340	ERR1305443.32745547	chr8	132279866	132279947	-	NC_001514.1	8328	8396	-	TCTTTATGGAATTTGTCAAAGCTTCTCAAATCCAGGATCTCCCTTGAGAAGCCCAGAACTATCTCAAATATATATATACACACatgttgggaacccaggctaagctgatgctattggaacaaaaggttgcatcagccctccccgccaaaag
HGDP01340	ERR1305443.32834827	chr5	143676138	143676176	+	NC_001514.1	8328	8441	-	TCATGAGAATCTGAAGATGCAAAATCTGAAATTAGCCAatgttgggaacccaggctaagctgatgctattggaacaaaaggttgcatcagccctccccgccaaaagcatgccccgggcgtggtggcgggccaccaatggaggacctgatca
HGDP01340	ERR1305347.31400943	chr5	143351186	143351232	-	NC_001514.1	8329	8432	-	GTACCTTAGAAATATTACTCTGGCAGTTGTACATAGGATGAGCTGTATtgttgggaacccaggctaagctgatgctattggaacaaaaggttgcatcagccctccccgccaaaagcatgccccgggcgtggtggcgggccaccaatggagg
HGDP01340	ERR1334085.8579627	chr4	83162203	83162300	+	NC_001514.1	8329	8383	-	TTGCTACTCCAACCTCTTTATTTTATAGATGAGTAAATGAGGCTTGTCTCAAAGTGTTGGCCCTTCATTCTCTTCCCAGTCTCTGCAGGGAAAATACtgttgggaacccaggctaagctgatgctattggaacaaaaggttgcatcagccc
HGDP01340	ERR1296047.11718053	chr6	330267	330308	-	NC_001514.1	8677	8785	+	gatcagaacttttgtcttgctgccattcttcgcgcctcttgtcccatccctttctcatccacgacaggcttgctcgggttcctgtttgttgctctgcgggacagagcaCTGCAGGAGCCTCTTTAAAACACAAGGAGGGGGAGAGCAAGTT
HGDP01340	ERR1296143.16057333	chr5	143351137	143351190	-	NC_001514.1	8689	8785	+	tgtcttgctgccattcttcgcgcctcttgtcccatccctttctcatccacgacaggcttgctcgggttcctgtttgttgctctgcgggacagagcaCTGTATGTTGCTTTGTTTTGTTTGGGGAGACAGTTCTCGAAGAGAGACTACATAC
HGDP01340	ERR1295951.14935062	chr8	102807503	102807579	+	NC_001514.1	8710	8785	+	gcctcttgtcccatccctttctcatccacgacaggcttgctcgggttcctgtttgttgctctgcgggacagagcaGGCAGAGAAGAGGCTTCCACCCTGTCTAGGAACACGGACACAGTCCATGGCATTCAAAAGAGGTGGGAGGCTCCTC
HGDP01340	ERR1305251.30503138	chr15	88177241	88177338	+	NC_001514.1	8731	8785	+	tcatccacgacaggcttgctcgggttcctgtttgttgctctgcgggacagagcaGAGGGCTTTAAGCAGCTAAGTGGCATGATCGGATTTATATGTTTAAAATATCACTCTGGCAGCTGTGTGGACAATGAAATGTAGCAGACAAAAGTGA
HGDP01340	ERR1305443.16213163	chr5	143351066	143351190	-	NC_001514.1	8760	8785	+	gtttgttgctctgcgggacagagcaCTGTATGTTGCTTTGTTTTGTTTGGGGAGACAGTTCTCGAAGAGAGACTACATACGAAGGCAGTTATATGAGTCATTACTAAAGGTCTGGCAAGAAGTAGTAAAAGCATTAACTGGAGTGGTAGCA
HGDP01329	ERR1296107.54649167	chr5	143220583	143220664	-	NC_001514.1	0	68	-	CAAGAGACAGTCTGGGAGAGAAGTGCCTTGGAAGAAGACACAACTTAAAAGCAACCTGGCCTCTCCAATGACCAAAGCTCTCCtgttgggaacccaggctaagctgatgctattggaacaaaaggttgcatcagccctccccgccaaaagc
HGDP01329	ERR1305503.55917798	chr10	114654109	114654131	+	NC_001514.1	27	157	-	tattggaacaaaaggttgcatcagccctccccgccaaaagcatgccccggacgtggtggcgggccaccaatggaggacctgatcacgggcaagacatgcctcagggccaccaatggaggacctgatcacgCACAGAACATGCATGGCTGCA
HGDP01329	ERR1305407.35978122	chr12	92571549	92571606	-	NC_001514.1	365	456	-	tgctgccattcttcgcgcctcttgtcccatccctttctcatccacgacaggcttgctcgggttcctgtttgttgctctgcgggacagagcaGTTTATCATCATATTTTCACTGTTGCTTTTCTTATAGTGGATAATTGTTTCTTGATATTT
HGDP01329	ERR1289507.54690813	chr12	8633720	8633830	+	NC_001514.1	415	456	+	gcgtgctcgggttcctgtttgttgctctgcgggacagagcaGATAGGTAAATCCCTAGAGGCAGAAAGCAGACTGGTAGTTGCCCAGGGGCTAGAGAGGAGACTAGGGAGTTGCTACTTAAGGAATATGAGGTTTTCTTTTGGGGATAGGA
HGDP01329	ERR1305311.53334538	chr6	108601892	108602011	-	NC_001514.1	427	457	+	tcctgtttgttgctctgcgggacagagcaaTTGGGCATTTATCCCAGAAAAATGAAAATTTACGTTCACATAAAAACCTGTAAATTAATATTCATAGCACAAGGCTTTATTCAAAATAGCCCCAAACTGAAAACAACCCAAATGTCCATTG
HGDP01329	ERR1305503.56083039	chr14	22541292	22541317	+	NC_001514.1	8263	8387	+	GATTGTGGGGACAAAAATGCCTATCTTacagcctctacctcccctagctggttaagctccgcctcctctttttttaaagaaaaagggaggagatgttgggaacccaggctaagctgatgctattggaacaaaaggttgcatcagccctccc
HGDP01329	ERR1289507.54665001	chr1	66283511	66283544	+	NC_001514.1	8329	8447	-	TATGCGCAAAGCCCTCTGATGGATCCTTGGTAGtgttgggaacccaggctaagctgatgctattggaacaaaaggttgcatcagccctccccgccaaaagcatgccccgggcgtggtggcgggccaccaatggaggacctgatcacgggca
HGDP01329	ERR1296203.55182401	chr17	16572620	16572726	+	NC_001514.1	8329	8374	-	TGTGCATGCAAACACCTTCAAACACCAATCACTCTGAATTTCTCAGGCTTGCTAAAGTGGCCCACTCCTCCAAGTCTAAAGCTAGGGCTCTGCCTTGCTTGAAGATtgttgggaacccaggctaagctgatgctattggaacaaaaggttg
HGDP01329	ERR1305407.52064948	chr12	92470397	92470480	+	NC_001514.1	8717	8785	+	gtcccatccctttctcatccacgccaggcttgctcgggttcctgtttgttgctctgcgggacagagcaGAGGAGCCTCACACCCAGCCACCCACACTTTTCCTTCTCACGAGCCCCACCGCCATGCCATGCTCTGTACAAGTTCTCTGGAG
HGDP01317	ERR1289434.35680397	chr11	116069520	116069597	+	NC_001514.1	0	74	-	AATAGTTGATATGCAAACACTGCAATAGATAAGGAGCAGGTCCAGGAAAGAATTACAGAATGATCAATGTGATAAGGtgttgggaacccaggctaagctgatgctattggaacaaaaggttgcatcagccctccccgccaaaatcatgccc
HGDP01317	ERR1289434.35738341	chr20	10481882	10481994	-	NC_001514.1	0	37	-	TGTGGCTTCCATCTTGGGCACCCTCTCTTGCTTGCTCTGAGGAAAGCCAGCCGCATGTTGTGAGTTGCCTTATGGAGAGGACCACTTGTTGAGAAACAGATGTCTCCAGCCAACtgttgggaacccaggctaagctgatgctattggaaca
HGDP01317	ERR1252307.34474167	chr18	79560252	79560299	+	NC_001514.1	339	443	+	ttgcagcttgatcagaacttttgtcttgctgccattcttcgcgcctcttgtcccatccctttctcatccacgacaggcttgctcgggttcctgtttgttgctctTCAGTCTTGAATGCTGGGAAACTCCCCGCAGTCCGAGGATGCCTGGC
HGDP01317	ERR1296034.35547866	chr10	7466060	7466107	-	NC_001514.1	354	456	+	aacttttgtcttgctgccattcttcgcgcctcttgtcccatccctttctcatccacgacaggcttgctcgggttcctgtttgttgctctgcgggacagagcaGACTTCATAATGTTCTTTGAGGAAGCAGGTATATGAGGTTTGTACATTG
HGDP01317	ERR1252307.34369004	chr6	11830928	11831038	+	NC_001514.1	416	457	+	cttgctcgggttcctgtttgttgctctgcgggacagagcaaACATGGTGCTCAGTTCCATGATATATATTTTCATGAGATTCTTAGTTGGCTGCGTCATAAATGTTCAAACTAAACTAACATAAATTACTCTTATTGCTTCATGAATCTTG
HGDP01317	ERR1334072.34529950	chr9	94821076	94821105	+	NC_001514.1	7753	7875	+	tcaggaattgtccgagataaaataaaaaatctacaagaagacctcgaacaaagacgcaaggcacttgcagacaatcccttcctcaccggcctcaatggacttctcccttacctcctccccttAAAAGTAAATCCACATACCAAGTGTTTTT
HGDP01317	ERR1305526.37222782	chr6	44259000	44259038	-	NC_001514.1	8329	8440	-	GAGCCAGTCTGGAAGGAAGAGCTTTCCAGGTGGACAGGGCtgttgggaacccaggctaagctgatgctattggaacaaaaggttgcatcagtcctccccgccaaaagcatgccccgggcgtggtggcgggccaccaatggaggacctgatc
HGDP01317	ERR1252307.23060294	chr12	47746982	47747054	+	NC_001514.1	8709	8783	+	cgccacttgtcccatccctttctcatccacgacaggcttgctcgggttcctgtttgttgctctgcgggacagagGAAGTCCCGGCCCTCACCAGTGGTTCAGAGGTAAGCACGACCAGGTAAGTATCACATAACGAGGGGCGAACACGGTC
#HTLV-1 chimeric read summary
#ID	Read_name	Ref_chr	Ref_start(0-based)	Ref_end(1-based)	Ref_strand	Virus_chr	Virus_start(0-based)	Virus_end(1-based)	Virus_strand	Read(Reference_genome=upper_case;virus_genome=lower_case)
HG02675	A00217:72:HFKHYDSXX:1:1128:21377:27023	chr4	96715854	96715924	+	NC_001436.1	7925	8005	-	GCTACAATTACCACTGAGTCTTTTACCCTGTTTTCAAATCCAGCTATATTCTGTATTCAAACTACGGGAAatgacaatgaccacgagccccaaatatcccccgggggcttagagcctcccagtgaaaaacatttccgcgaaacagaagtc
HG02675	A00217:72:HFKHYDSXX:1:2663:22987:22764	chr4	96715879	96715924	+	NC_001436.1	7925	8030	-	CCCTGTTTTCAAATCCAGCTATATTCTGTATTCAAACTACGGGAAatgacaatgaccacgagccccaaatatcccccgggggcttagagcctcccagtgaaaaacatttccgcgaaacagaagtctgagaaggtcagggcccagactaag
HG01918	A00296:39:HFH3TDSXX:2:1122:13015:22780	chrX	75525801	75525820	-	NC_001436.1	274	403	+	ccacccctttccctttcattcacgactgactgccggcttggcccacggccaagtaccggcgactccgttggctcggagccagcgacagcccattctatagcactctccaggagagaaatttagtacacaATTATATATTCATCCAAACCT
HG01918	A00296:39:HFH3TDSXX:4:2535:22073:2895	chr4	30342432	30342474	+	NC_001436.1	295	403	+	acgactgactgccggcttggcccacggccaagtaccggcgactccgttggctcggagccagcgacagcccattctatagcactctccaggagagaaatttagtacacaCAAAACCTCTGAAAACTGTTGTCAATTTGTTCTTTCTGAACA
HG01918	A00296:39:HFH3TDSXX:2:2416:2401:36245	chr14	35603888	35603955	-	NC_001436.1	325	406	+	agtaccggcgactccgttggctcggagccagcggcagcccattctatagcactctccaggagagaaatttagtacacagttAACTACAGTCATGCTAATGTGCTATTGAACAGTAGGACTTATTCCTTCTATCTCACTATATGTTTCGTA
HG01918	A00297:45:HFL27DSXX:4:1236:21043:25003	chr11	81217845	81217917	+	NC_001436.1	325	403	+	agtaccggcgactccgttggctcggagccagcgacagcccattctatagcactctccaggagagaaatttagtacacaAATACCAATGATCCCAAAGATAATGCTGTATTTACAGTAATTGGAAAATTGTTTTTTAAATACAGAAGATTC
HG01918	A00297:45:HFL27DSXX:1:1325:2700:22701	chr11	81217845	81217928	+	NC_001436.1	336	403	+	ctccgttggctcggagccagcgacagcccattctatagcactctccaggagagaaatttagtacacaAATACCAATGATCCCAAAGATAATGCTGTATTTACAGTAATTGGAAAATTGTTTTTTAAATACAGAAGATTCTTACGTTCTCA
HG01918	A00297:44:HFKH3DSXX:2:2139:32859:1971	chr11	94514089	94514176	+	NC_001436.1	340	403	+	gttggctcggagccagcgacagcccattctatagcactctccaggagagaaatttagtacacaATGAGCCACCACGCCCAGCCTCCTACTTCAAATTCTATCAGGAAATTTCCCCATTAAAGATGCTAGTTTCTAAGTTTCTTTAGTCCT
HG01918	A00297:44:HFKH3DSXX:4:2670:31331:27289	chr1	14025696	14025788	-	NC_001436.1	347	403	+	cggagccagcgacagcccattctatagcactctccaggagagaaatttagtacacaAATATGGTAGCCATTACCCATATTGGCTATTTAAATTTAATACAATTATAATTAAATAAAGTTTAAAATTCAGTTCCTCAGTCACATGAGCCAC
HG01918	A00297:44:HFKH3DSXX:4:2528:2944:28823	chr7	102413781	102413876	-	NC_001436.1	350	403	+	agccagcgacagcccattctatagcactctccaggagagaaatttagtacacaACAGGCTACAGGCATACTGGGTAAAATGCCACTGACTGCAACTGAAGCACACACTTTGTTTTTAACAGATGAATGAATAGATTAGAAAAAAATCCTT
HG01918	A00297:44:HFKH3DSXX:3:1606:30192:17926	chr5	129941226	129941355	+	NC_001436.1	382	403	+	aggagagaaatttagtacacaCAGTTTTAGCTTATAATGTTTTCAATTTATGGTGGATTTATTGGGATGTAACCCCATCATAAGTCAAGGAACATCCATATCTTTGTATAAACACATGCACAACAAATGTATTATTTACGTAAATCAATA
HG01918	A00297:44:HFKH3DSXX:2:1676:24605:25316	chr22	22234752	22234816	-	NC_001436.1	1617	1696	+	agcgagactgcccccgcctaaagcccactatcccagaacctgagccagaggatgatgccctcgtattagacctccccgcTGTCTAATAAGGAATTGGGTTGACCAAGGTCCTTGTTCCCAAAGTACCATTTTCCCGGGTTGTTTGTTTTT
HG01918	A00296:39:HFH3TDSXX:1:2622:18123:20071	chr1	24581922	24581979	+	NC_001436.1	7926	8019	-	TCCTTCAGGACAGGATGAACTATGGATACCTTTGAAGTGAAGTTAGAGGTAAGTTGGtgacaatgaccatgagccctaaatatcccccgggggcttagagcctcccagtgaaaaacatttccgcgaaacagaagtctgaaaaggtcaggg
HG01918	A00296:39:HFH3TDSXX:4:1227:13250:5306	chrX	44293477	44293582	-	NC_001436.1	7926	7969	-	GAACACGTGCCATTTAATGGTATGCTGATTATGAAACAAGCAAAGAAATGGCAAAAATTTTGCCATTGCTTTCAATGGCAAAAACTGTAATTATTTTTGCACCAACCtgacaatgaccatgagccccaaatatcccccgggggcttagag
HG01918	A00297:45:HFL27DSXX:3:1647:31539:6480	chr5	60517089	60517191	+	NC_001436.1	7926	7974	-	AATTTCAGAGCAAAGTTAAGTGCAAGCTGGGGCACTGTCACGACCCAGCTGTGTATGCCCGTGCTCAGAGTACCACTGACACACCAGCCCCCTGTTGCCTCGtgacaatgaccatgagccccaaatatcccccgggggcttagagcctcc
HG01918	A00297:45:HFL27DSXX:4:1105:13856:3129	chr3	114467138	114467180	-	NC_001436.1	7926	8032	-	TCCACATGTTTCACCCACAACATCTCAAACTCCTACTGCTATCCtgacaatgaccatgagccccaaatatcccccgggggcttagagcctcccagtgaaaaacatttccgcgaaacagaagtctgaaaaggtccgggcccagactaaggc
HG01918	A00297:45:HFL27DSXX:4:1140:19913:9455	chr6	162761311	162761348	-	NC_001436.1	7926	8037	-	ATTTTTACAACTTCTACCAGCTCAGCTCATCTATATTGCtgacaatgaccatgagccccaaatatcccccgggggcttagagcctcccagtgaaaaacatttccgcgaaacagaagtctgaaaaggtcagggcccagactaaggctctga
HG01918	A00297:45:HFL27DSXX:4:1426:12527:27320	chr6	82257795	82257915	-	NC_001436.1	7932	7960	-	TACACCTCCATCAAGATATGGAATATTTCTACAACCTCAGAGAGTTTCCTCATTCTCCTTTTCAGTCAATCCCTACCCTCAACTTCTCAAAGGCAACTTTTTTTTAACCTAATGTTGTTCACtgaccatgagccccaaatatcccccggg
HG01357	A00297:34:HCV2NDSXX:2:2340:13358:3114	chr8	63727901	63727928	-	NC_001436.1	283	404	+	tccctttcattcacgactgactgccggcttggcccacggccaagtgccggcgactctgttggctcggagccagcgacagcccattctatagcactctccaggagagaaacttagtacacagCCAGAGTGTAATGGGCTGACGATGGGTGG
HG01357	A00404:34:HCN3MDSXX:2:2252:23728:26083	chr6	99427196	99427226	-	NC_001436.1	287	403	+	tttcattcccgactgactgccggcttggcccacggccaagtgccggcgactctgttggctcggagccagcgacagcccattctatagcactctccaggagagaaacttagtacacaAGAGAACATTCCTCTGATGAGAATGTTTCTCAGA
HG01357	A00297:34:HCV2NDSXX:2:2667:29695:14121	chr4	13565767	13565835	-	NC_001436.1	324	404	+	aagtgccggcgactctgttggctcggagccagcgacagcccattctatagcactctccaggagagaaacttagtacacagATATCCTCCACTTCATTCACCTAGCTAATGCCCACAACAGATCTAAGTGGAAACAGCTTTCCCTTGACAT
HG01357	A00217:58:HCFK3DSXX:2:2510:25319:10019	chr4	42626405	42626507	+	NC_001436.1	355	403	+	gcgacagcccattctatagcactctccaggagagaaacttagtacacaAACTCTGCCACTGGAGAAACACTTTATTGGTATTGAAGGTGTTTATGTGGTCCCAGAAGCCGCATAAGTGGCCAGTGCTTACACAGATACTTTTTACATTAT
HG01357	A00217:58:HCFK3DSXX:2:2368:2826:1658	chr14	72052037	72052059	-	NC_001436.1	4397	4521	+	CCTACTTTGCTTTCACTGTCCCACAGcagctcaggactggtagaacgctctaatggcattcttaaaaccctattatataagtacttcactgacaaacccgacctacccatggataatgctctatccatagccctatggacaatcaaccac
HG01357	A00217:58:HCFK3DSXX:1:1409:18683:22733	chr10	127152092	127152119	-	NC_001436.1	7603	7724	+	cctgttagggcacccgtcacgctgacagcctggcaaaacggcctccttccgttccactcaaccctcaccactccaggccttatttggacatttaccgatggcacgcctatgatttccgggcAACCAAGCAACAGTGAGTCAAGACATCCA
HG01357	A00404:34:HCN3MDSXX:1:2103:3405:20259	chr2	205765915	205766039	-	NC_001436.1	7926	7950	-	CACAGTTTGCTCTGCAATTCATTCATGTAAAATAACTACTCAGGTAATTGTGTTATCACTCTTACATAACATATGTACTATTTTTGCTCACCAGTGAAGGCTTCCATTAAATCCATCAAACCTTTCtgacaatgaccatgagccccaaat
