# Supplementary material for: Virus-derived variation in diverse human genomes
Source: PLoS Genet. 2021 Apr 26;17(4):e1009324. doi: 10.1371/journal.pgen.1009324 (PMC8101998; doi:10.1371/journal.pgen.1009324)
Supplement: S3 Table — (XLSX) [file pgen.1009324.s019.xlsx]

## Sheet: SuppTable3
Supplementary Table 3 Lead SNPs in GWAS catalog overlapping with HERV-K k-mer-associating loci
chr (k-mer GWA)	start (k-mer GWA)	end (k-mer GWA)	p-value (k-mer GWA)	k-mer cluster	SNP	SNP position	p-value (GWAS catalog)	phenotype in GWAS catalog
chr3	125608999	126107486	6.16e-43	cluster2_peak0	rs71327718-G	3:125874014	7e-06	Metabolite levels (HVA/5-HIAA ratio)
chr19	20071207	20370643	6.87e-72	cluster12_peak0	rs1654260-A	19:20218302	8e-06	Adverse response to chemotherapy (neutropenia/leucopenia) (all anthracycline-based drugs)
chr12	58151847	58355063	4.19e-132	cluster121_peak0	rs1729799-T	12:58279663	3e-09	Highest math class taken (MTAG)
chr12	58097130	58395429	3.6e-160	cluster236_peak0	rs1729799-T	12:58279663	3e-09	Highest math class taken (MTAG)
chr12	58097130	58395429	1.38e-140	cluster284_peak0	rs1729799-T	12:58279663	3e-09	Highest math class taken (MTAG)
chr22	18948245	19116673	4.97e-62	cluster318_peak0	rs11914070-T	22:18978115	2e-07	Gait variability
chr2	129904945	130285946	1.26e-50	cluster439_peak0	rs13020137-A	2:129999731	5e-06	Schizophrenia
chr3	101084629	101947597	7.78e-103	cluster40_peak0	rs651907-C	3:101881880	9e-06	Colorectal cancer
chr6	27335965	29384520	4.69e-67	cluster41_peak0	rs150548387-G	6:28832504	7e-07	Daytime sleep phenotypes
chr4	9414580	9814201	6.53e-72	cluster44_peak0	rs7683574-T	4:9717524	4e-06	Lung cancer
chr12	37251747	39234767	1.03e-60	cluster45_peak1	rs9325144-T	12:38624871	1e-08	Alcohol consumption (drinks per week) (MTAG)
chr6	27532386	29508548	1.02e-54	cluster47_peak0	rs1884123-A	6:29288643	3e-08	Adventurousness
chr3	125435543	126107486	4.44e-114	cluster48_peak0	rs71327718-G	3:125874014	7e-06	Metabolite levels (HVA/5-HIAA ratio)
chr1	72703926	73684367	9.75e-112	cluster49_peak0	rs12142680-A	1:73150209	9e-10	Educational attainment (years of education)
chr4	8943637	9693682	1.61e-111	cluster50_peak0	rs10049659-T	4:9585140	8e-07	California verbal learning test score
chr19	20168900	20360514	1.54e-27	cluster51_peak0	rs836901-T	19:20191585	7e-06	Night sleep phenotypes
chr19	20071207	20373867	5.8e-111	cluster52_peak0	rs836901-T	19:20191585	7e-06	Night sleep phenotypes
chr12	37249311	38912682	2.24e-44	cluster53_peak1	rs9325144-T	12:38624871	1e-08	Alcohol consumption (drinks per week) (MTAG)
chr4	8956906	9891779	3.03e-103	cluster59_peak0	rs6820627-A	4:9489561	3e-19	Urate levels
chr11	62057905	62433986	3.56e-111	cluster60_peak0	rs7119797-T	11:62398763	5e-13	Waist-to-hip ratio adjusted for BMI
chr3	185475578	185828792	3.89e-131	cluster61_peak0	rs35430985-A	3:185770515	7e-09	Medication use (HMG CoA reductase inhibitors)
chr4	8959748	10339795	7.68e-128	cluster63_peak0	rs7691759-T	4:9686390	3e-16	Pre-treatment viral load in HIV-1 infection
chr6	57334637	58453647	3.89e-46	cluster64_peak0	rs4513829-G	6:58438253	6e-06	Symmetrical dimethylarginine levels
chr3	125435543	126108071	9.2e-159	cluster67_peak0	rs71327718-G	3:125874014	7e-06	Metabolite levels (HVA/5-HIAA ratio)
chr6	42798525	43150894	1.01e-100	cluster69_peak0	rs1129187-T	6:42964462	7e-06	Alzheimer's disease in APOE e4+ carriers
chr12	58162950	58355063	1.7e-130	cluster73_peak0	rs1729799-T	12:58279663	3e-09	Highest math class taken (MTAG)
chr1	155054465	156023887	3.95e-104	cluster76_peak0	rs553470220-C	1:155465305	8e-11	Appendicular lean mass
chr19	36439618	37983420	3.76e-126	cluster77_peak0	rs57126710-T	19:36526731	8e-12	Estimated glomerular filtration rate
chr1	72703926	73684367	7.47e-153	cluster78_peak0	rs12142680-A	1:73150209	9e-10	Educational attainment (years of education)
chr12	33290778	34833891	1.6e-92	cluster82_peak0	rs1705773-A	12:34016940	3e-35	Morning person
chr5	44361348	47104641	1.25e-41	cluster84_peak2	rs35255819-A	5:46090040	3e-09	Irritable mood
chr5	44411988	46431064	2.6e-46	cluster85_peak0	rs4421114-T	5:46069241	2e-08	Feeling fed-up
chr14	105516758	105774438	6.22e-37	cluster86_peak0	rs112702477-G	14:105563572	4e-14	Blood protein levels
chr11	62057905	62448588	1.92e-101	cluster88_peak0	rs11231017-A	11:62293877	7e-07	HIV-1 viral setpoint
chr19	21867490	22476183	4.04e-170	cluster91_peak0	rs7259376-A	19:22324903	4e-08	Menopause (age at onset)
chr19	36440503	37983455	7.76e-137	cluster96_peak0	rs57126710-T	19:36526731	8e-12	Estimated glomerular filtration rate
chr11	118343551	118927445	7.62e-161	cluster99_peak0	rs4938573-C	11:118871133	6e-20	Follicular lymphoma
chr8	45939591	48200285	1.22e-135	cluster101_peak1	rs7003908-C	8:47858141	5e-07	Insomnia
chr1	166495238	167090593	9.61e-133	cluster104_peak0	rs6684311-G	1:166516654	3e-07	Cardiovascular event in rheumatoid arthritis
chr19	36333925	37983455	6.4e-125	cluster106_peak0	rs11666497-T	19:37973622	4e-08	Glomerular filtration rate (creatinine)
chr6	42857017	43163177	2.71e-55	cluster107_peak0	rs4714668-C	6:43133532	3e-09	Waist-hip ratio
chr19	19963535	20370643	5.15e-157	cluster109_peak0	rs836901-T	19:20191585	7e-06	Night sleep phenotypes
chr6	42798525	43163177	8.92e-158	cluster111_peak0	rs4714668-C	6:43133532	3e-09	Waist-hip ratio
chr8	8235717	12233252	2.73e-81	cluster116_peak0	rs6601450-T	8:10385591	4e-07	Corneal endothelial cell size variation coefficient
chr1	166502692	167064080	1.25e-127	cluster118_peak0	rs6684311-G	1:166516654	3e-07	Cardiovascular event in rheumatoid arthritis
chr4	8959748	9943026	6.35e-151	cluster119_peak0	rs62412107-A	4:9540731	2e-08	Creatinine levels
chr12	58151847	58355063	4.19e-132	cluster121_peak0	rs1729799-T	12:58279663	3e-09	Highest math class taken (MTAG)
chr20	33904095	34972369	1.06e-30	cluster123_peak0	rs6088552-G	20:34638687	7e-06	Waist-to-hip ratio adjusted for BMI x sex interaction
chr5	154620208	154918794	2.02e-59	cluster124_peak0	rs6580110-G	5:154697614	4e-06	Facial morphology (factor 9, facial height related to vertical position of nasion)
chr11	118343551	118939345	1.45e-132	cluster125_peak0	rs498872-A	11:118606652	3e-09	Glioma
chr4	68428241	68625738	2.29e-100	cluster127_peak0	rs2603151-A	4:68502154	1e-09	Triglycerides
chr11	118343551	119006673	1.34e-180	cluster129_peak0	rs498872-A	11:118606652	3e-09	Glioma
chr10	99570650	100278095	3.75e-194	cluster130_peak0	rs11190164-G	10:99591947	7e-15	Colorectal cancer or advanced adenoma
chr7	104527283	104876347	2.24e-144	cluster131_peak0	rs17141483-C	7:104771425	3e-13	Highest math class taken (MTAG)
chr12	58027945	58355063	1.26e-169	cluster134_peak0	rs12578279-G	12:58060488	1e-16	Self-reported math ability
chr5	44361348	47104641	2.66e-47	cluster137_peak1	rs4421114-T	5:46069241	2e-08	Feeling fed-up
chr8	7395898	8632991	3.7e-74	cluster139_peak0	rs2976932-T	8:8397809	1e-10	Vertical cup-disc ratio (adjusted for vertical disc diameter)
chr12	33290778	34834212	3.28e-146	cluster141_peak0	rs1705773-A	12:34016940	3e-35	Morning person
chr6	27291411	29556391	4.39e-131	cluster143_peak0	rs149957-T	6:28069242	4e-08	Self-reported math ability (MTAG)
chr8	45970926	48273406	2.72e-124	cluster145_peak1	rs7003908-C	8:47858141	5e-07	Insomnia
chr19	36338709	37983420	7.52e-119	cluster146_peak0	rs57126710-T	19:36526731	8e-12	Estimated glomerular filtration rate
chr8	8054962	12323934	3.87e-75	cluster150_peak0	rs7460226-G	8:10340208	8e-13	Medication use (agents acting on the renin-angiotensin system)
chr3	112771857	113182882	9.69e-151	cluster155_peak0	rs114341625-A	3:112859611	6e-09	Cortisol levels (plasma)
chr20	33897729	34861888	5.69e-117	cluster156_peak0	rs6088552-G	20:34638687	7e-06	Waist-to-hip ratio adjusted for BMI x sex interaction
chr1	88990975	89281155	4.43e-94	cluster157_peak0	rs55679149-T	1:89068655	8e-07	Remission after SSRI treatment in MDD or openness
chr7	104522167	104885589	1.64e-151	cluster158_peak0	rs4730020-T	7:104548635	1e-08	Educational attainment (years of education)
chr6	57346105	58449569	2.07e-67	cluster159_peak0	rs4513829-G	6:58438253	6e-06	Symmetrical dimethylarginine levels
chr5	44154490	47104910	2.2e-84	cluster160_peak2	rs11746506-T	5:44812464	5e-11	Estimated glomerular filtration rate
chr6	26837069	29852405	1.98e-127	cluster161_peak0	rs112369919-C	6:27292913	8e-13	Highest math class taken (MTAG)
chr1	72604734	73713530	1.33e-146	cluster164_peak0	rs6659790-T	1:73161070	9e-07	Cerebrospinal AB1-42 levels in normal cognition
chr19	21866861	22476498	3.37e-201	cluster172_peak0	rs73019876-T	19:22085047	2e-08	Testicular germ cell tumor
chr10	26646802	27335633	1.71e-135	cluster173_peak0	rs788210-C	10:27188019	1e-10	Plateletcrit
chr3	101129752	101944542	3.9e-165	cluster180_peak0	rs651907-C	3:101881880	9e-06	Colorectal cancer
chr3	101053990	101948003	1.69e-201	cluster183_peak0	rs4683900-C	3:101415852	6e-44	Mosaic loss of chromosome Y (Y chromosome dosage)
chr6	42807109	43163177	1.35e-71	cluster187_peak0	rs1129187-T	6:42964462	7e-06	Alzheimer's disease in APOE e4+ carriers
chr11	62057905	62561677	1.7e-203	cluster195_peak0	rs7937840-T	11:62126500	1e-06	Breast cancer
chr11	118565355	118885237	6.29e-177	cluster196_peak0	rs4938573-C	11:118871133	6e-20	Follicular lymphoma
chr11	62057348	62433723	1.21e-181	cluster201_peak0	rs2277283-C	11:62140968	3e-10	Prostate cancer
chr19	19864758	20370643	2.32e-186	cluster208_peak0	rs1654260-A	19:20218302	8e-06	Adverse response to chemotherapy (neutropenia/leucopenia) (all anthracycline-based drugs)
chr11	118514533	118885237	2.09e-174	cluster209_peak0	rs4938573-C	11:118871133	6e-20	Follicular lymphoma
chr6	57346254	58449569	2.63e-40	cluster210_peak0	rs1936246-T	6:58045670	2e-13	Alzheimer's disease (APOE e4 interaction)
chr6	26668754	30104944	1.67e-175	cluster215_peak0	rs116442863-A	6:29122234	1e-07	Lung cancer in ever smokers
chr19	23537548	24419359	4.97e-85	cluster220_peak0	rs2195987-C	19:23966743	1e-09	Testicular germ cell tumor
chr6	60230065	62539558	1.45e-157	cluster224_peak2	rs682238-C	6:62450242	3e-06	Calcium levels
chr3	101153691	101978473	2.19e-168	cluster225_peak0	rs4683900-C	3:101415852	6e-44	Mosaic loss of chromosome Y (Y chromosome dosage)
chr10	99570465	100305815	2.64e-170	cluster226_peak0	rs11599750-T	10:100045685	3e-33	Blood protein levels
chr1	150381733	150703459	1.73e-25	cluster230_peak0	rs12724450-A	1:150508095	2e-12	Blood protein levels
chr19	19870939	20370643	1.55e-147	cluster235_peak0	rs1654260-A	19:20218302	8e-06	Adverse response to chemotherapy (neutropenia/leucopenia) (all anthracycline-based drugs)
chr12	58097130	58395429	3.6e-160	cluster236_peak0	rs1729799-T	12:58279663	3e-09	Highest math class taken (MTAG)
chr22	18917235	19136862	1.23e-169	cluster237_peak0	rs2023634-G	22:18984937	2e-22	Metabolic traits
chr3	125435543	126147024	2.37e-64	cluster242_peak0	rs71327718-G	3:125874014	7e-06	Metabolite levels (HVA/5-HIAA ratio)
chr22	18917235	19136862	5.17e-182	cluster243_peak0	rs2023634-G	22:18984937	2e-22	Metabolic traits
chr14	105516442	105797996	2.29e-19	cluster253_peak0	rs35590487-T	14:105523262	6e-17	IgG N-glycosylation phenotypes (multivariate analysis)
chr10	99515396	100300393	6e-149	cluster255_peak0	rs11190164-G	10:99591947	7e-15	Colorectal cancer or advanced adenoma
chr4	8958082	10410870	3e-183	cluster259_peak0	rs7678287-A	4:9998877	2e-42	Serum uric acid levels
chr2	129882041	130316015	1.13e-107	cluster261_peak0	rs13020137-A	2:129999731	5e-06	Schizophrenia
chr7	141515585	141973545	4.17e-123	cluster263_peak0	rs11765575-G	7:141838168	8e-07	Bitter taste perception (6-n-propylthiouracil) in obesity with metabolic syndrome
chr22	18948245	19128135	1.07e-66	cluster265_peak0	rs2540641-A	22:18972171	2e-59	Amino acid levels
chr9	128609392	129046001	2.1e-96	cluster267_peak0	rs11539209-A	9:128721272	2e-08	Asthma
chr2	129884904	130375838	1.52e-182	cluster268_peak0	rs13020137-A	2:129999731	5e-06	Schizophrenia
chr4	68434959	68819453	1.2e-119	cluster270_peak0	rs969114-A	4:68472593	1e-26	Total cholesterol levels
chr9	128609392	129029543	1.15e-142	cluster271_peak0	rs11539209-A	9:128721272	2e-08	Asthma
chr3	185304920	185828792	2.35e-130	cluster272_peak0	rs7629245-T	3:185424069	9e-06	Airflow obstruction
chr3	112766632	113192053	9.63e-179	cluster274_peak0	rs9814893-T	3:112868645	3e-12	Eosinophil percentage of white cells
chr12	32956500	34834212	4.55e-81	cluster275_peak0	rs1705773-A	12:34016940	3e-35	Morning person
chr3	125236732	126118894	3.79e-190	cluster277_peak0	rs71327718-G	3:125874014	7e-06	Metabolite levels (HVA/5-HIAA ratio)
chr12	58149278	58355063	3.03e-137	cluster280_peak0	rs1729799-T	12:58279663	3e-09	Highest math class taken (MTAG)
chr11	118534088	118886482	7.78e-184	cluster281_peak0	rs61219050-A	11:118777915	3e-06	Systemic sclerosis
chr19	21452146	21876807	2.12e-155	cluster282_peak0	rs11671323-G	19:21696775	3e-07	Diastolic blood pressure
chr12	58097130	58395429	1.38e-140	cluster284_peak0	rs1729799-T	12:58279663	3e-09	Highest math class taken (MTAG)
chr3	125264369	126124098	2.81e-163	cluster288_peak0	rs71327718-G	3:125874014	7e-06	Metabolite levels (HVA/5-HIAA ratio)
chr20	33806107	34907268	8.14e-147	cluster290_peak0	rs13040449-A	20:34771098	2e-24	Estimated glomerular filtration rate in non-diabetics
chr8	7484229	9278143	3.39e-72	cluster297_peak0	rs2921098-G	8:8508736	7e-09	General factor of neuroticism
chr19	21629600	21898908	1.57e-133	cluster300_peak0	rs11671323-G	19:21696775	3e-07	Diastolic blood pressure
chr11	101443489	102133096	5.37e-160	cluster301_peak0	rs7931899-C	11:102108641	1e-09	Heel bone mineral density
chr8	144530785	145075236	2.78e-182	cluster302_peak0	rs2976464-G	8:144902955	5e-07	Logical memory (immediate recall) in normal cognition
chr11	118534088	118886482	3.11e-170	cluster303_peak0	rs503425-C	11:118822018	3e-06	Systemic lupus erythematosus
chr4	8928607	9789630	1.68e-186	cluster306_peak0	rs62412107-A	4:9540731	2e-08	Creatinine levels
chr6	26017369	30676360	6.22e-128	cluster307_peak0	rs16897515-A	6:27310241	7e-09	Intelligence (MTAG)
chr4	8970756	10187511	4.4e-168	cluster309_peak0	rs13111638-T	4:9995266	2e-13	Serum urate levels in chronic kidney disease
chr12	58124832	58354967	4.2e-160	cluster310_peak0	rs1729799-T	12:58279663	3e-09	Highest math class taken (MTAG)
chr2	129882041	130336826	1.24e-171	cluster316_peak0	rs13020137-A	2:129999731	5e-06	Schizophrenia
chr7	141522630	141973545	8.2e-118	cluster317_peak0	rs11765575-G	7:141838168	8e-07	Bitter taste perception (6-n-propylthiouracil) in obesity with metabolic syndrome
chr22	18948245	19116673	4.97e-62	cluster318_peak0	rs11914070-T	22:18978115	2e-07	Gait variability
chr8	10283279	12017206	5.77e-14	cluster320_peak1	rs7840525-T	8:11987908	3e-12	Self-reported math ability (MTAG)
chr11	118304270	118974836	3.04e-132	cluster321_peak0	rs11217091-C	11:118922904	7e-07	Colorectal cancer
chr8	139344389	139574923	4.71e-121	cluster322_peak0	rs2468677-G	8:139507274	8e-07	Adiponectin levels
chr3	125264369	126205279	1.29e-156	cluster323_peak0	rs71327718-G	3:125874014	7e-06	Metabolite levels (HVA/5-HIAA ratio)
chr22	23532838	23581003	2.84e-94	cluster324_peak0	rs139571703-T	22:23573433	1e-25	Blood protein levels
chr8	139327711	139575283	1.27e-117	cluster325_peak0	rs2468677-G	8:139507274	8e-07	Adiponectin levels
chr5	44576622	46433229	1.59e-105	cluster328_peak0	rs4421114-T	5:46069241	2e-08	Feeling fed-up
chr8	144350686	145075236	3.43e-140	cluster331_peak0	rs9004-T	8:144842937	2e-07	Logical memory (immediate recall) in normal cognition
chr1	88990975	89281155	1.51e-191	cluster333_peak0	rs55679149-T	1:89068655	8e-07	Remission after SSRI treatment in MDD or openness
chr1	166496279	167112983	7.66e-178	cluster341_peak0	rs858818-C	1:166805760	5e-06	Osteoarthritis of the knee (with total joint replacement)
chr4	8940034	9700717	1.16e-86	cluster349_peak0	rs10049659-T	4:9585140	8e-07	California verbal learning test score
chr12	37249736	39915595	4.97e-112	cluster350_peak1	rs9325144-T	12:38624871	1e-08	Alcohol consumption (drinks per week) (MTAG)
chr1	154986041	156170615	1.12e-56	cluster354_peak0	rs4072037-C	1:155192276	9e-12	Magnesium levels
chr4	8926685	10258517	1.88e-171	cluster355_peak0	rs4481233-T	4:9954455	6e-34	Metabolic traits
chr8	139363333	139574570	4.8e-153	cluster356_peak0	rs2468677-G	8:139507274	8e-07	Adiponectin levels
chr3	125264369	126205279	9.91e-167	cluster362_peak0	rs71327718-G	3:125874014	7e-06	Metabolite levels (HVA/5-HIAA ratio)
chr6	57251228	58449569	1.37e-156	cluster363_peak0	rs4513829-G	6:58438253	6e-06	Symmetrical dimethylarginine levels
chr14	23832302	24040142	2.83e-93	cluster368_peak0	rs12889813-T	14:23837328	8e-07	Antibody level in response to infection
chr10	6699214	6890723	4.94e-137	cluster370_peak0	rs11816922-A	10:6882482	5e-06	Migraine
chr6	42545994	43176880	1.05e-146	cluster371_peak0	rs10755723-T	6:42625980	3e-06	Lung cancer in never smokers
chr12	54988557	55661791	1.84e-125	cluster374_peak0	rs17117817-G	12:55629199	2e-09	Heart rate response to beta blockers
chr9	136708039	137065497	1.31e-153	cluster379_peak0	rs7048567-A	9:137009585	5e-07	Adverse response to drug
chr11	62069378	62455867	2.81e-120	cluster380_peak0	rs7937840-T	11:62126500	1e-06	Breast cancer
chr4	8987715	10498975	1.57e-148	cluster382_peak0	rs7680126-G	4:9983972	2e-134	Urate levels in lean individuals
chr10	26589682	27343199	3.07e-76	cluster384_peak0	rs3758407-C	10:27156276	2e-06	Squamous cell lung carcinoma
chr4	68428241	69382056	2.69e-103	cluster385_peak0	rs2603151-A	4:68502154	1e-09	Triglycerides
chr5	154546803	155067594	9.85e-154	cluster389_peak0	rs6580110-G	5:154697614	4e-06	Facial morphology (factor 9, facial height related to vertical position of nasion)
chr6	150820722	150892075	7.12e-145	cluster391_peak0	rs11754661-A	6:150885942	2e-10	Alzheimer's disease (late onset)
chr12	57495227	58429975	3.13e-133	cluster392_peak0	rs1729799-T	12:58279663	3e-09	Highest math class taken (MTAG)
chr14	105390356	105832609	8.06e-154	cluster397_peak0	rs58087925-T	14:105516759	4e-19	IgG fucosylation phenotypes (multivariate analysis)
chr1	72152543	73626383	5.34e-128	cluster404_peak0	rs6424555-T	1:73616692	3e-06	Schizophrenia
chr11	58697974	59269220	5.74e-168	cluster406_peak0	rs7944135-A	11:59253514	4e-06	Hepatitis B surface antigen seroclearance in chronic hepatitis B infection
chr6	42747584	43164190	8.37e-77	cluster407_peak0	rs1129187-T	6:42964462	7e-06	Alzheimer's disease in APOE e4+ carriers
chr4	8919205	9691234	1.18e-98	cluster414_peak0	rs10049659-T	4:9585140	8e-07	California verbal learning test score
chr4	8958082	10340325	3.8e-130	cluster415_peak0	rs10049659-T	4:9585140	8e-07	California verbal learning test score
chr3	112807768	113097345	1.13e-35	cluster421_peak0	rs1032726-C	3:112967228	1e-11	Eosinophil counts
chr11	62056157	63063533	6.59e-60	cluster422_peak0	rs387137-C	11:62062697	2e-08	Phosphatidylcholine levels
chr6	150808762	150890206	9.68e-108	cluster423_peak0	rs11754661-A	6:150885942	2e-10	Alzheimer's disease (late onset)
chr5	156250386	157154481	1.51e-57	cluster428_peak0	rs157678-T	5:156718643	7e-11	Pulse pressure
chr11	101330510	102167197	8.5e-68	cluster432_peak1	rs11225148-G	11:102138549	2e-06	Pubertal anthropometrics
chr5	156314889	156940628	5.48e-85	cluster436_peak0	rs7732608-G	5:156372456	4e-06	Cleft palate
chr2	129904945	130285946	1.26e-50	cluster439_peak0	rs13020137-A	2:129999731	5e-06	Schizophrenia
chr6	26292783	30830547	2.01e-78	cluster440_peak0	rs7761746-A	6:29355878	1e-09	Triglyceride levels
chr1	72380425	73685077	3.11e-93	cluster448_peak0	rs6424555-T	1:73616692	3e-06	Schizophrenia
chr7	141528226	141982017	4.53e-102	cluster449_peak0	rs1285961-T	7:141881525	4e-06	Bitter taste perception (phenylthiocarbamide) in obesity with metabolic syndrome
chr6	25775044	30823417	4.09e-78	cluster450_peak0	rs6917603-C	6:30049294	2e-12	Interleukin-1-beta levels
chr19	21860940	22724535	2.5e-48	cluster456_peak0	rs7259376-A	19:22324903	4e-08	Menopause (age at onset)
chr5	44576622	47104825	1.05e-79	cluster459_peak0	rs13183434-A	5:45074531	4e-17	Breast cancer
chr19	35991410	38000582	2.25e-92	cluster460_peak0	rs500126-T	19:36955620	6e-06	Bitter beverage consumption
chr3	101201497	101857957	2.35e-35	cluster464_peak0	rs4683900-C	3:101415852	6e-44	Mosaic loss of chromosome Y (Y chromosome dosage)
chr11	61944148	62987487	2.14e-47	cluster466_peak0	rs7119797-T	11:62398763	5e-13	Waist-to-hip ratio adjusted for BMI
chr5	44803549	46433203	3.22e-33	cluster469_peak2	rs4421114-T	5:46069241	2e-08	Feeling fed-up
chr8	139327711	139572153	2.99e-105	cluster473_peak0	rs2468677-G	8:139507274	8e-07	Adiponectin levels
chr19	21859555	22484156	4.93e-42	cluster480_peak0	rs73019876-T	19:22085047	2e-08	Testicular germ cell tumor
chr3	112786802	113101698	3.57e-46	cluster481_peak0	rs1032726-C	3:112967228	1e-11	Eosinophil counts
chr1	154845926	156188986	2.79e-73	cluster489_peak0	rs76719272-T	1:156160005	2e-10	Systolic blood pressure
chr6	27340037	29381158	1.07e-74	cluster491_peak0	rs6456785-T	6:27422620	2e-12	Self-reported math ability
chr5	43946577	46405470	5.02e-71	cluster497_peak0	rs11749176-A	5:44145829	2e-07	Alzheimer disease and age of onset
chr3	185392446	185840122	1.07e-57	cluster500_peak0	rs4686683-T	3:185589575	8e-06	Diastolic blood pressure
chr5	44134174	47104825	1.16e-90	cluster502_peak0	rs10941679-G	5:44706396	3e-26	Breast cancer
chr5	44218127	47104910	3.72e-49	cluster505_peak1	rs4421114-T	5:46069241	2e-08	Feeling fed-up
chr10	6696203	6915488	3.01e-43	cluster508_peak0	rs11816922-A	10:6882482	5e-06	Migraine
chr19	36262656	37798530	2.09e-22	cluster510_peak2	rs2547049-A	19:36991915	7e-08	Waist-hip ratio
chr10	99569324	100331167	3.89e-65	cluster516_peak0	rs878939-G	10:99583184	9e-07	Warfarin maintenance dose
chr6	25717990	32849516	8.69e-81	cluster520_peak0	rs3025652-A	6:29571988	4e-07	Eosinophil counts
chr21	18505070	18745702	1.97e-44	cluster522_peak0	rs59376436-G	21:18743288	8e-06	Anti-saccade response
chr11	118611849	118826575	1.12e-31	cluster523_peak0	rs10790255-G	11:118644861	2e-37	Heel bone mineral density
chr1	72844454	73450860	2.04e-20	cluster524_peak0	rs4233093-A	1:72980562	3e-08	Self-reported risk-taking behaviour
chr3	112792564	113134476	2.96e-24	cluster529_peak0	rs9814893-T	3:112868645	3e-12	Eosinophil percentage of white cells
chr19	22614174	23877761	1.38e-30	cluster532_peak0	rs10415081-G	19:23578711	3e-06	Amblyopia
chr22	18958494	19145652	5.04e-44	cluster536_peak0	rs2540641-A	22:18972171	2e-59	Amino acid levels
chr7	104519438	104825600	4.47e-49	cluster539_peak0	rs4460308-C	7:104779613	6e-06	Social communication problems
chr5	44146079	47104641	8.3e-29	cluster554_peak0	rs4421114-T	5:46069241	2e-08	Feeling fed-up
chr5	156303331	157052935	5.69e-53	cluster571_peak0	rs7710178-T	5:156586821	2e-06	Airway responsiveness in chronic obstructive pulmonary disease
chr5	45056680	47104910	8.44e-33	cluster577_peak0	rs8175379-T	5:46263441	4e-06	Interleukin-7 levels
