# Supplementary material for: Virus-derived variation in diverse human genomes
Source: PLoS Genet. 2021 Apr 26;17(4):e1009324. doi: 10.1371/journal.pgen.1009324 (PMC8101998; doi:10.1371/journal.pgen.1009324)
Supplement: S4 Table — (XLSX) [file pgen.1009324.s020.xlsx]

## Sheet: SuppTable4
Supplementary Table 4 Deletions overlapping with reference HERV-K cataloged by Audano et al.
Chromosome	DEL_start	DEL_end	DEL_length	Dataset with HERV-K deletion
chr1	16103208	16108692	5484	NA19434
chr1	75377084	75382489	5405	HG00268;NA12878;NA19434
chr1	155626666	155634878	8212	NA19434
chr1	155689968	155694673	4705	NA19434
chr3	111524843	111530148	5305	NA12878
chr3	148563653	148567638	3985	HG00268;NA19434
chr4	73367664	73367766	102	NA12878
chr6	29875954	29881622	5668	HG00268;NA12878;NA19434
chr6	31984683	31991050	6367	NA12878
chr6	32017421	32023788	6367	HG00268
chr6	32556040	32562142	6102	NA19434
chr6	60655131	60660102	4971	HG00268;NA12878
chr6	66330916	66333289	2373	HG00268;NA12878
chr7	4590267	4598770	8503	HG00268;NA12878
chr7	56150048	56152556	2508	HG00268;NA12878
chr8	7497869	7507337	9468	NA12878
chr8	12531974	12537945	5971	NA19434
chr9	90903196	90903268	72	NA12878
chr11	101695063	101703561	8498	NA12878;NA19434
chr12	58327888	58336377	8489	NA19434
chr14	24010410	24015772	5362	NA12878;NA19434
chr18	10222282	10223608	1326	NA12878
chr19	27580833	27580977	144	NA19434
chr19	27641540	27641864	324	NA19434
All positions are GRCh38, and 0-based start and 1-based end numbering.
