# Supplementary material for: Virus-derived variation in diverse human genomes
Source: PLoS Genet. 2021 Apr 26;17(4):e1009324. doi: 10.1371/journal.pgen.1009324 (PMC8101998; doi:10.1371/journal.pgen.1009324)
Supplement: S5 Table — (XLSX) [file pgen.1009324.s021.xlsx]

## Sheet: SuppTable5
Supplementary Table 5 HERV-K deletions with concordance between presence-absence pattern of k-mers and structural variations cataloged by Audano et al.
Deletion cataloged by Audano et al.	Dataset with HERV-K deletion	Dataset lacking HERV-K k-mers	HERV-K k-mer clusters	Previously reported HERV-K polymorphism?
chr11:101695063-101703561	NA12878;NA19434	NA12878;NA19434	cluster264;cluster301	Yes
chr12:58327888-58336377	NA19434	NA19434	cluster121;cluster134;cluster236;cluster284;cluster73	Yes
chr14:24010410-24015772	NA12878;NA19434	NA12878;NA19434	cluster368	No
chr1:155626666-155634878	NA19434	NA19434	cluster76	No
chr1:75377084-75382489	HG00268;NA12878;NA19434	HG00268;NA12878;NA19434	cluster574	Yes
chr3:148563653-148567638	HG00268;NA19434	HG00268;NA19434	cluster211;cluster308	Yes
chr6:29875954-29881622	HG00268;NA12878;NA19434	HG00268;NA12878;NA19434	cluster520	No
chr6:60655131-60660102	HG00268;NA12878	HG00268;NA12878	cluster363	Yes
chr8:12531974-12537945	NA19434	NA19434	cluster191;cluster336	No
All positions are GRCh38, and 0-based start and 1-based end numbering.
