# Supplementary material for: Virus-derived variation in diverse human genomes
Source: PLoS Genet. 2021 Apr 26;17(4):e1009324. doi: 10.1371/journal.pgen.1009324 (PMC8101998; doi:10.1371/journal.pgen.1009324)
Supplement: S6 Table — (XLSX) [file pgen.1009324.s022.xlsx]

## Sheet: Supp Table6
Supplementary Table 6. Cross-reference between genome regions with association to HERV-K k-mers and polymoprhic HERV-K
#All coordinates are 0-based start and 1-based end numbering on GRCh38.
#Chr	Start(0-based)	End(1-based)	Intersection_with_known_pHERV-K	Newly_confirmed_in_this_study(type_ref/alt:info)
chr1	12756515	13417181	.	.
chr1	72152543	73713530	Thomas et al (INS_provirus/solo-LTR:chr1:73129298)	.
chr1	75374486	75467576	Wildschutte et al (DEL:chr1:75377086); Li et al (DEL:chr1:75377086)	.
chr1	88990975	89281155	.	.
chr1	150381733	150703459	.	.
chr1	154845926	156188986	.	DEL_provirus/solo-LTR:chr1:155626666-155634878:Supported by deletion annotation from Audano et al
chr1	160681666	160944816	.	.
chr1	166495238	167112983	.	.
chr1	207127987	207865416	.	.
chr1	238748528	239129666	.	.
chr10	6630127	6915488	.	.
chr10	26589682	27344911	Wildschutte et al (DEL:chr10:26893470); Thomas et al (INS_solo-LTR/provirus:chr10:26893570)	.
chr10	99515396	100331167	.	.
chr10	133485290	133663778	.	.
chr11	3356429	3560274	.	.
chr11	58697974	59269220	.	.
chr11	61944148	63063533	.	.
chr11	101309268	102399957	Wildschutte et al (DEL:chr11:101695058); Li et al (DEL:chr11:101695063)	.
chr11	118304270	119006673	.	.
chr12	8201796	8234794	.	.
chr12	32893270	34834212	.	.
chr12	37249311	39915595	.	.
chr12	54837048	55661791	.	.
chr12	57495227	58429975	Wildschutte et al (DEL:chr12:58327459); Belshaw et al (INS_solo-LTR/provirus:chr12:55333531); Li et al (DEL:chr12:58327459)	.
chr14	23832302	24066061	.	DEL_provirus/solo-LTR:chr14:24010410-24015772:Supported by deletion annotation from Audano et al
chr14	105390356	105832609	.	.
chr19	375038	429139	.	.
chr19	19835591	20373867	.	.
chr19	20777554	20858857	.	.
chr19	21452146	24907416	Wildschutte et al (INS:chr19:21658733, INS:chr19:22231576, INS:chr19:22274442)	.
chr19	27241389	28212857	.	.
chr19	35494869	35587180	.	.
chr19	35991410	38000582	.	.
chr19	52651699	52792413	.	.
chr19	53307988	53469077	.	.
chr2	129882041	130375838	.	.
chr20	30692474	30704292	.	.
chr20	33806107	34972369	.	.
chr21	18354147	18906557	.	.
chr22	18917235	19195519	Li et al (DEL:chr22:18938674)	.
chr22	23513132	23581003	.	.
chr3	9504732	10152565	.	.
chr3	75327588	76132399	.	.
chr3	101053990	101978473	.	.
chr3	112766632	113192053	Wildschutte et al (DEL:chr3:113024277); Li et al (DEL:chr3:113024632)	.
chr3	125130356	126235532	.	.
chr3	148232546	148633829	Li et al (DEL:chr3:148563690)	.
chr3	185219085	185840122	Li et al (DEL:chr3:185562548)	.
chr4	10641	323227	.	INS_solo-LTR/provirus:chr4:19025-20027:Supported by PacBio reads from Chaisson et al
chr4	3895961	4103902	.	.
chr4	8919205	10498975	.	.
chr4	68428241	69382056	Li et al (DEL:chr4:68597991)	.
chr4	160349810	160856027	.	.
chr4	164898940	165114022	.	.
chr4	189750233	190175654	.	.
chr5	29644203	30971496	.	DEL_provirus/solo-LTR:chr5:30486651-30496098:Supported by PacBio reads from Chaisson et al
chr5	43319277	47298005	.	.
chr5	49592296	51865775	.	.
chr5	154546803	155067594	.	.
chr5	156250386	157372630	Li et al (DEL:chr5:156657706)	.
chr6	25717990	32849516	.	DEL_provirus/solo-LTR:chr6:29875954-29881622:Supported by deletion annotation from Audano et al
chr6	42545994	43176880	.	.
chr6	57226449	58453647	.	.
chr6	60230065	62789617	Li et al (DEL:chr6:60656149)	.
chr6	77206802	79143888	Wildschutte et al (DEL:chr6:77716939); Li et al (DEL:chr6:77717302)	.
chr6	113886990	113887984	.	.
chr6	150808762	150892075	.	.
chr7	4481029	4687750	Wildschutte et al (DEL:chr7:4582426); Li et al (DEL:chr7:4582426)	.
chr7	104478457	105421249	.	.
chr7	141515585	141982017	.	.
chr8	7074962	12753061	Wildschutte et al (DEL:chr8:7497870); Li et al (DEL:chr8:7497875, DEL:chr8:12458983)	DEL_provirus/solo-LTR:chr8:12531974-12537945:Supported by deletion annotation from Audano et al
chr8	42455520	43965588	.	.
chr8	45937256	48538017	.	.
chr8	139327711	139575283	.	.
chr8	144350686	145075567	Wildschutte et al (INS:chr8:144860782)	.
chr9	40923441	40929006	.	.
chr9	64093519	64112335	.	.
chr9	128609392	129046001	.	.
chr9	136694701	137511391	.	.
