# Supplementary material for: Virus-derived variation in diverse human genomes
Source: PLoS Genet. 2021 Apr 26;17(4):e1009324. doi: 10.1371/journal.pgen.1009324 (PMC8101998; doi:10.1371/journal.pgen.1009324)
Supplement: S7 Table — (XLSX) [file pgen.1009324.s023.xlsx]

## Sheet: SuppTable7
Supplementary Table 7 PCR primers used in this study
Target	Corresponding figure	Primer	Forward/reverse
SMRV	Figure 2D	AGCGGAGGGGACAATATCCT	Forward
SMRV	Figure 2D	ACTTTCCCCGGAGCCAAAAA	Reverse
HERV-K chr1:207633716-207639543	Supplementary Figure 14	AATCAACTGAGCACGTTAATCAAT	Forward
HERV-K chr1:207633716-207639543	Supplementary Figure 14	AAGTGCACATGTCTGCGTCT	Reverse
HERV-K chr5:30483597-30500763	Supplementary Figure 16	TGGAGCAGCATAACGAGCTT	Forward
HERV-K chr5:30483597-30500763	Supplementary Figure 16	TGGTCTTGGCTGAGCACTTT	Reverse
HERV-K chr8:139457260-139463800	Supplementary Figure 15	GTGTGTGTATCACCAACGGC	Forward
HERV-K chr8:139459906-139462993	Supplementary Figure 15	GCCTATGCAGTCAGAACGCT	Reverse
All positions are GRCh38, and 1-based start and 1-based end numbering.
